# Supplementary material for: Elucidating heterogeneous photocatalytic superiority of microporous porphyrin organic cage
Source: Nat Commun. 2020 Feb 26;11:1047. doi: 10.1038/s41467-020-14831-x (PMC7044162; doi:10.1038/s41467-020-14831-x)
Supplement: Supplementary file 3 — Supplementary Data 1 [file 41467_2020_14831_MOESM3_ESM.xlsx]

## Sheet: Sheet1
Cartesian coordinates (Å), SCF energies, and free energies at 298.15 K and 1 atm for the optimized structures. All energies are given in Hartree and on the basis of B3LYP-D3(BJ)/6-31G(D)//6-311G(2D,2P).
1,2-Diaminocyclohexane
SCF energy: -346.72047992
Gibbs energy: -346.5459619
Cartesian coordinates (Å)
atom	x	y	z
C	0.154905	-0.335628	0
C	-1.2861	-0.336368	0.553108
C	-1.57348	0.944076	1.35053
C	-1.28854	2.21281	0.536814
C	0.154734	2.21356	0.016439
C	0.440991	0.945169	-0.797348
H	-2.61786	0.931361	1.69349
H	-1.37089	-1.19492	1.24836
H	0.240525	-1.19403	-0.695326
H	-1.98142	2.26332	-0.311718
H	-1.46991	3.09965	1.15709
H	0.3352	3.10063	-0.603772
H	0.847544	2.26469	0.864979
H	-0.192079	0.931734	-1.69118
H	1.4854	0.933569	-1.14025
H	-0.940362	0.931266	2.24435
N	1.08997	-0.43939	1.1282
H	0.955346	-1.32871	1.60755
H	2.04627	-0.443858	0.7772
N	-2.22103	-0.440976	-0.575116
H	-2.08633	-1.33061	-1.05384
H	-3.17736	-0.445205	-0.224217
H2O
SCF energy: -76.45258151
Gibbs energy: -76.44908051
Cartesian coordinates (Å)
atom	x	y	z
O	1.89313	0.0259775	0.0244436
H	1.89313	0.787533	-0.574162
H	1.89313	-0.735577	-0.574162
H2DBPP
SCF energy: -2367.928406
Gibbs energy: -2367.352559
Cartesian coordinates (Å)
atom	x	y	z
N	1.96213	-0.163511	0
N	4.97994	-2.85967	0.434049
N	5.0173	-0.0857902	0.028406
C	-8.03198	-1.25613	1.25082
N	1.92468	-2.92663	0.475434
C	14.9551	-0.346806	0.468075
C	-0.0543228	1.00104	-0.091927
H	-1.12009	1.1751	-0.06297
C	-6.6293	-1.23952	1.27206
H	-6.13868	-0.955732	2.19749
C	4.70639	1.23047	-0.208074
C	0.602999	-0.299001	0.04293
C	-7.98226	-1.89811	-1.07314
C	2.19222	1.17021	-0.173581
C	-8.79023	-0.916512	2.47882
H	-9.89527	-0.952493	2.36639
C	0.562792	-2.75091	0.41454
C	13.5584	-0.350753	0.475266
H	13.0295	0.573689	0.693906
C	2.23543	-4.25102	0.660613
C	4.7495	-4.18176	0.681405
C	0.990661	-4.95906	0.720969
H	0.906519	-6.02879	0.857437
C	-4.40257	-1.53957	0.155305
C	-8.71146	-1.58316	0.079733
H	-9.7971	-1.60151	0.039035
C	6.00233	-4.90727	0.855927
H	6.08795	-5.96502	1.07153
C	8.51198	-1.50405	0.218047
C	0.939107	1.91336	-0.235249
H	0.853194	2.98595	-0.357207
C	-5.88323	-1.55225	0.131331
C	5.95126	1.92271	-0.36759
H	6.03525	2.98178	-0.57097
C	15.6742	-3.92889	-0.472165
H	16.7817	-3.83897	-0.455307
C	-1.56995	-1.52226	0.201564
C	-0.0819508	-1.51915	0.221198
C	3.43645	1.79359	-0.282944
H	3.42024	2.86672	-0.449947
C	6.9959	-3.99526	0.712687
H	8.06142	-4.15211	0.795896
C	-2.30686	-1.95392	1.31463
H	-1.77879	-2.27974	2.20535
C	7.02429	-1.50169	0.229592
C	12.8264	-1.51378	0.178593
C	14.9469	-2.67919	-0.144372
C	-6.58606	-1.8827	-1.04058
H	-6.03446	-2.15512	-1.93708
C	15.6554	-1.51822	0.156012
H	16.7417	-1.49873	0.153088
C	6.339	-2.71735	0.43638
C	11.3458	-1.5087	0.191974
C	6.37922	-0.271137	0.028735
C	-3.69763	-1.96313	1.29218
H	-4.24368	-2.31847	2.1609
C	13.5441	-2.67388	-0.129559
H	13.0305	-3.60535	-0.344507
C	9.22381	-2.27069	-0.717166
H	8.6752	-2.8535	-1.45023
C	-0.0259498	-4.05216	0.562772
H	-1.08687	-4.24994	0.540525
C	3.50543	-4.80887	0.767739
H	3.52173	-5.88088	0.94169
C	-2.27478	-1.09743	-0.93463
H	-1.72064	-0.760309	-1.80493
C	6.96796	1.012	-0.233367
H	8.029	1.19299	-0.314261
C	-3.66545	-1.10511	-0.956993
H	-4.18598	-0.74988	-1.8416
C	10.6144	-2.27382	-0.729613
H	11.1397	-2.85238	-1.48353
C	9.24307	-0.739339	1.13955
H	8.71063	-0.159052	1.88668
C	10.6341	-0.741197	1.12658
H	11.174	-0.169507	1.87582
C	15.6913	0.899842	0.780307
H	15.0461	1.77719	1.00582
C	-8.68746	-2.25904	-2.32466
H	-8.02073	-2.50126	-3.18116
H	4.36276	-0.853213	0.158779
H	2.57953	-2.15687	0.361666
O	15.1349	-4.98347	-0.743178
O	16.9025	0.99335	0.799302
O	-8.2773	-0.619689	3.53959
O	-9.89606	-2.29715	-2.44291
PTC-1(2H)
SCF energy: -8266.784324
Gibbs energy: -8264.071032
Cartesian coordinates (Å)
atom	x	y	z
N	-1.30809	0.473322	0
H	-1.78633	1.32471	0.281529
N	-4.26918	1.12559	0.345479
N	-3.71441	3.81495	0.966342
H	-3.22144	2.94204	0.807835
N	-0.774402	3.16247	0.602632
C	-3.1428	5.05384	1.12807
N	10.031	2.20986	-4.49452
N	9.64413	2.10147	1.96131
C	-6.47221	0.378761	0.431096
H	-7.5431	0.410967	0.570876
N	-14.9887	7.03961	3.26352
C	-4.32207	-0.215881	0.088437
C	-0.715999	4.50709	0.842614
C	-1.8854	-0.745933	-0.256366
C	8.43303	1.89276	-2.71287
C	-1.79054	5.36489	1.07797
H	-1.5497	6.41593	1.2019
C	-10.1723	3.76787	1.27842
C	-5.08489	3.90933	1.00164
N	-14.6864	1.26192	0.437092
C	-0.814994	-1.63937	-0.5962
H	-0.953314	-2.68098	-0.853294
C	7.09936	1.62345	-2.40779
H	6.41977	1.42033	-3.22882
C	-5.56699	1.51825	0.544973
C	0.0582985	0.40706	-0.154749
C	-11.6122	4.05337	1.47166
C	0.524217	2.77044	0.411587
C	-7.42483	3.14931	0.967153
C	-13.9511	3.41535	1.22519
C	5.17759	1.42618	-0.804503
C	0.936993	1.47609	0.040879
C	9.90012	2.26786	0.725117
H	10.9061	2.55507	0.378739
C	6.62589	1.60992	-1.08323
C	8.91076	2.06778	-0.34676
C	0.36456	-0.939025	-0.539859
H	1.36359	-1.29943	-0.73887
C	2.39239	1.30017	-0.257592
C	-5.69569	-0.697292	0.140149
H	-6.00426	-1.72374	-0.014946
C	7.55558	1.83024	-0.060712
H	7.254	1.84981	0.980268
C	9.34213	2.1178	-1.67203
H	10.3787	2.32711	-1.91809
C	-5.3938	5.29695	1.21461
H	-6.39291	5.70042	1.25966
C	-5.97634	2.8392	0.826595
C	-12.5854	3.15613	1.02679
H	-12.3023	2.22991	0.539064
C	-13.3854	5.49291	2.33778
C	10.7174	3.73572	-6.26611
H	11.6175	3.96271	-5.66749
C	-14.3464	4.58957	1.86426
H	-15.3962	4.82028	2.01737
C	8.83954	1.95954	-4.12414
H	8.03044	1.79368	-4.85388
C	-4.21367	5.98609	1.31249
H	-4.07317	7.04119	1.49574
C	10.2834	2.29535	-5.92074
H	9.36914	2.08165	-6.50331
C	-15.7427	0.434507	-0.110557
H	-16.6708	1.01344	-0.263642
C	-14.9688	2.46153	0.754711
H	-15.9946	2.85739	0.68179
C	-3.24154	-1.05461	-0.199022
H	-3.48597	-2.09122	-0.41228
C	0.658058	4.98411	0.809434
H	0.952813	6.01361	0.931573
C	-12.0305	5.21856	2.13514
H	-11.2871	5.9318	2.48279
C	11.3777	1.29276	-6.31566
H	11.0357	0.279965	-6.07199
H	12.2636	1.48422	-5.69604
C	1.43726	3.90286	0.555956
H	2.51114	3.86386	0.441546
C	-13.776	6.73319	3.02248
H	-12.9447	7.39995	3.3001
C	-9.68821	3.22425	0.078803
H	-10.3732	3.07061	-0.749971
C	-16.04	-0.753828	0.815396
H	-15.1034	-1.29675	0.997783
H	-16.3802	-0.374349	1.78623
C	11.0696	3.84605	-7.75875
H	10.1568	3.67519	-8.3446
H	11.3926	4.87207	-7.97088
C	3.33317	1.01748	0.739226
H	2.99034	0.786599	1.74366
C	-9.25664	4.01267	2.31274
H	-9.61395	4.40548	3.2602
C	4.69988	1.06503	0.466604
H	5.40175	0.833092	1.2611
C	-15.2736	-0.0777421	-1.496
H	-14.3514	-0.659725	-1.32023
C	-8.33784	2.92046	-0.074091
H	-7.98165	2.51389	-1.01582
C	-7.90969	3.70621	2.16086
H	-7.22019	3.87575	2.9818
C	-17.0874	-1.68943	0.198552
H	-18.0453	-1.15609	0.117253
H	-17.2606	-2.54512	0.86208
C	12.1528	2.83822	-8.15978
H	13.0892	3.08331	-7.63853
H	12.3604	2.92024	-9.23347
C	-16.3361	-0.98952	-2.11736
H	-17.2398	-0.395091	-2.30535
H	-15.9818	-1.34215	-3.09316
C	11.7362	1.40659	-7.80141
H	12.5381	0.700532	-8.04837
H	10.8663	1.12026	-8.4096
C	-16.6592	-2.17096	-1.19435
H	-15.7696	-2.80965	-1.09743
H	-17.4442	-2.79309	-1.6406
C	2.86178	1.57863	-1.54708
H	2.15181	1.79061	-2.33916
C	4.22316	1.66003	-1.80895
H	4.53711	1.96299	-2.80127
N	-1.27964	9.328	2.61351
H	-1.75583	9.14382	1.73463
N	-4.23967	9.30407	1.87009
N	-3.68098	8.4977	-0.767895
H	-3.19083	8.79766	0.068819
N	-0.741891	8.49903	-0.014451
C	-3.10769	8.01192	-1.91838
N	10.0755	4.59076	3.33871
N	9.64501	10.2477	0.217392
C	-6.44226	9.7631	2.46776
H	-7.51221	9.87428	2.36686
N	-14.9622	8.91798	-4.70874
C	-4.29396	9.75432	3.15945
C	-0.681491	8.03447	-1.29875
C	-1.8588	9.71706	3.79615
C	8.4726	6.29438	2.73694
C	-1.75544	7.80907	-2.15988
H	-1.51522	7.38704	-3.13051
C	-10.1394	8.80767	-0.891734
C	-5.05135	8.48259	-0.869968
N	-14.6455	9.35201	1.70798
C	-0.790099	9.86938	4.74183
H	-0.930222	10.168	5.77205
C	7.13742	6.68735	2.82441
H	6.46135	6.07484	3.41205
C	-5.53643	9.28674	1.4269
C	0.0863625	9.22637	2.751
C	-11.5798	8.83838	-1.23297
C	0.555838	8.5304	0.422882
C	-7.39163	8.84002	-0.200047
C	-13.917	8.95416	-0.55244
C	5.20736	8.16423	2.20037
C	0.96626	8.85731	1.7299
C	9.91424	9.09517	0.686971
H	10.9221	8.65792	0.600482
C	6.65684	7.84022	2.17781
C	8.93517	8.26072	1.40313
C	0.390376	9.56636	4.10974
H	1.3886	9.57301	4.52337
C	2.42105	8.68672	2.0335
C	-5.66719	10.0466	3.5468
H	-5.9765	10.4283	4.51195
C	7.57898	8.62177	1.47356
H	7.26983	9.51291	0.939198
C	9.37471	7.08865	2.01822
H	10.4124	6.77585	1.9541
C	-5.35846	7.96773	-2.17624
H	-6.35685	7.80516	-2.55024
C	-5.94413	8.87006	0.141618
C	-12.551	8.90591	-0.23177
H	-12.2656	8.94553	0.813691
C	-13.3563	8.87688	-2.90903
C	10.7392	2.28648	2.89837
H	11.6378	2.68031	2.39091
C	-14.3152	8.92333	-1.88817
H	-15.3655	8.94648	-2.1625
C	8.88529	5.03931	3.38162
H	8.08028	4.49128	3.89769
C	-4.17751	7.70293	-2.81827
H	-4.03787	7.32878	-3.82186
C	10.3296	3.3124	3.97652
H	9.42064	2.92215	4.46884
C	-15.6998	9.29747	2.70113
H	-16.632	8.88218	2.27839
C	-14.932	9.0269	0.511333
H	-15.9596	8.76989	0.207455
C	-3.2151	9.9228	4.03186
H	-3.46127	10.2574	5.03548
C	0.693768	7.76952	-1.69377
H	0.991531	7.36167	-2.64605
C	-12.0009	8.83237	-2.57295
H	-11.2594	8.77389	-3.36615
C	11.4428	3.46594	5.02336
H	11.1203	4.18981	5.781
H	12.3247	3.89648	4.53107
C	1.47095	8.09197	-0.629502
H	2.5449	8.01559	-0.537823
C	-13.7496	8.84963	-4.32476
H	-12.9207	8.74569	-5.04225
C	-9.65748	8.04003	0.179395
H	-10.3441	7.40135	0.727233
C	-15.9862	10.6956	3.26763
H	-15.0458	11.119	3.64374
H	-16.3247	11.3483	2.45426
C	11.0856	0.937574	3.55016
H	10.1751	0.528767	4.0075
H	11.3882	0.233362	2.76624
C	3.35601	9.70679	1.82369
H	3.00819	10.6998	1.55408
C	-9.22094	9.57645	-1.62231
H	-9.57617	10.2012	-2.43663
C	4.72394	9.45298	1.91905
H	5.42277	10.2672	1.75591
C	-15.2339	8.35001	3.83607
H	-14.3057	8.78524	4.24709
C	-8.30735	8.05615	0.519237
H	-7.95273	7.44389	1.34287
C	-7.87395	9.59472	-1.28084
H	-7.18285	10.2186	-1.83874
C	-17.0303	10.6363	4.38966
H	-17.9912	10.3028	3.97251
H	-17.1973	11.6405	4.79746
C	12.1876	1.08674	4.60505
H	13.1195	1.40358	4.11532
H	12.3922	0.115536	5.0714
C	-16.291	8.27749	4.9423
H	-17.1998	7.82202	4.52736
H	-15.9366	7.60801	5.73488
C	11.7999	2.122	5.66806
H	12.616	2.25689	6.38799
H	10.9363	1.74981	6.23748
C	-16.6025	9.67058	5.50291
H	-15.7079	10.0694	6.00223
H	-17.3839	9.60128	6.26908
C	2.89622	7.41996	2.39479
H	2.19077	6.6158	2.57371
C	4.25887	7.16018	2.45728
H	4.58053	6.14419	2.65647
N	-1.30547	7.16373	-6.35968
H	-1.77939	6.49134	-5.76281
N	-4.2656	6.53459	-5.95754
N	-3.70073	4.6455	-3.94987
H	-3.21225	5.22014	-4.62913
N	-0.761056	5.28989	-4.34263
C	-3.12378	3.88452	-2.96175
N	10.0437	10.19	-2.63057
N	9.63406	4.65386	-5.95861
C	-6.47254	6.84244	-6.63079
H	-7.5441	6.70859	-6.66593
N	-15.0137	1.07302	-2.34013
C	-4.32323	7.43243	-6.98637
C	-0.697991	4.40692	-3.30095
C	-1.88783	7.9978	-7.28212
C	8.44327	8.80852	-3.79845
C	-1.77019	3.77298	-2.67325
H	-1.52651	3.1407	-1.82552
C	-10.1642	4.40921	-4.13025
C	-5.07103	4.56955	-3.87693
N	-14.651	6.40971	-5.92072
C	-0.82118	8.74363	-7.88673
H	-0.96391	9.49039	-8.65624
C	7.10869	8.6826	-4.18319
H	6.4305	9.49648	-3.9484
C	-5.5626	6.1678	-5.71015
C	0.0607085	7.33307	-6.34487
C	-11.6065	4.1039	-3.99193
C	0.536088	5.65431	-4.5899
C	-7.41495	4.98453	-4.50351
C	-13.9388	4.64813	-4.44223
C	5.18296	7.39461	-5.15106
C	0.943491	6.62848	-5.52176
C	9.89776	5.63637	-5.19284
H	10.9034	5.7823	-4.76655
C	6.63183	7.54286	-4.85572
C	8.914	6.66979	-4.82927
C	0.361265	8.34493	-7.31425
H	1.35885	8.70041	-7.52879
C	2.3975	6.97983	-5.52589
C	-5.6993	7.63367	-7.41921
H	-6.01169	8.28574	-8.22552
C	7.55832	6.54461	-5.17689
H	7.2538	5.63412	-5.6801
C	9.34907	7.79129	-4.12365
H	10.3861	7.89617	-3.81957
C	-5.37401	3.68994	-2.78148
H	-6.3712	3.44903	-2.44913
C	-5.96714	5.26099	-4.70726
C	-12.5707	4.94321	-4.55401
H	-12.2781	5.82889	-5.10722
C	-13.3939	2.64013	-3.19932
C	10.7256	10.9765	-0.424623
H	11.6307	10.3504	-0.518623
C	-14.3458	3.50754	-3.75178
H	-15.3978	3.26371	-3.6399
C	8.85306	9.99748	-3.03697
H	8.04624	10.7166	-2.82068
C	-4.19101	3.25766	-2.24217
H	-4.04805	2.57147	-1.42012
C	10.2959	11.3865	-1.84936
H	9.38219	12	-1.75045
C	-15.6962	7.30613	-6.37345
H	-16.629	7.1618	-5.79983
C	-14.9463	5.53967	-5.0402
H	-15.9753	5.41456	-4.66637
C	-3.24535	8.10285	-7.57132
H	-3.49392	8.80949	-8.35787
C	0.677992	4.19654	-2.87754
H	0.977473	3.57468	-2.04963
C	-12.0362	2.94687	-3.32146
H	-11.3	2.28402	-2.87318
C	11.3936	12.2245	-2.5211
H	11.0589	12.5092	-3.52551
H	12.2818	11.5924	-2.65149
C	1.45323	4.96095	-3.68716
H	2.52719	5.07917	-3.66729
C	-13.7976	1.42835	-2.47272
H	-12.9732	0.848431	-2.02895
C	-9.67836	5.71883	-3.99797
H	-10.3633	6.51423	-3.719
C	-15.9877	7.0933	-7.86593
H	-15.0464	7.19107	-8.42236
H	-16.3405	6.06641	-8.01832
C	11.0652	12.2232	0.408646
H	10.1483	12.8124	0.541002
H	11.3825	11.9046	1.40857
C	3.33734	6.26766	-6.27982
H	2.9939	5.51884	-6.98769
C	-9.24891	3.38961	-4.43152
H	-9.60722	2.37321	-4.56646
C	4.70407	6.48189	-6.10581
H	5.40522	5.91708	-6.71172
C	-15.2115	8.75738	-6.12864
H	-14.2826	8.88079	-6.71336
C	-8.3272	6.00144	-4.18114
H	-7.97019	7.01989	-4.06166
C	-7.90109	3.67276	-4.61794
H	-7.21225	2.87619	-4.88083
C	-17.0188	8.10611	-8.3801
H	-17.982	7.92666	-7.88157
H	-17.1881	7.95418	-9.45284
C	12.1493	13.0737	-0.263021
H	13.0889	12.5039	-0.297845
H	12.3474	13.9692	0.338152
C	-16.2563	9.7633	-6.62206
H	-17.166	9.64672	-6.01851
H	-15.8881	10.7805	-6.44388
C	11.7431	13.4637	-1.68954
H	12.5476	14.0275	-2.17685
H	10.8711	14.1319	-1.64766
C	-16.5719	9.54871	-8.10747
H	-15.6748	9.76702	-8.70429
H	-17.3444	10.2554	-8.4336
C	2.86763	7.95068	-4.63319
H	2.15874	8.52338	-4.04485
C	4.22958	8.13888	-4.43584
H	4.54538	8.84075	-3.67235
