# Supplementary material for: Elucidating heterogeneous photocatalytic superiority of microporous porphyrin organic cage
Source: Nat Commun. 2020 Feb 26;11:1047. doi: 10.1038/s41467-020-14831-x (PMC7044162; doi:10.1038/s41467-020-14831-x)
Supplement: Supplementary file 4 — Source Data [file 41467_2020_14831_MOESM4_ESM.xlsx]

## Sheet: Fig. 2
Fig. 2	Relative Pressure (p/p°)	Quantity Adsorbed (cm³/g STP)	Relative Pressure (p/p°)	Quantity Adsorbed (cm³/g STP)
	0.000315887	5.05254	0.99473	160.225
	0.00121	7.50513	0.99128	156.909
	0.00231	9.43425	0.98489	149.327
	0.00347	11.0887	0.97605	140.266
	0.00467	12.5872	0.95946	126.052
	0.00589	13.9685	0.9497	118.807
	0.00734	14.8534	0.91411	106.866
	0.00842	15.0492	0.90326	103.607
	0.00945	15.5205	0.84974	91.3357
	0.01049	16.0118	0.79733	84.939
	0.01997	17.3422	0.74831	81.2468
	0.0341	18.7658	0.69838	78.7654
	0.03997	19.467	0.64813	76.9611
	0.05015	20.4983	0.59852	75.3591
	0.05994	21.3567	0.54819	74.2026
	0.07006	22.0953	0.49847	73.0976
	0.07998	23.0242	0.44871	71.1066
	0.09	23.8174	0.39838	69.7129
	0.10001	24.562	0.34906	68.5679
	0.12498	26.1767	0.29908	67.3224
	0.15003	27.4027	0.24922	65.9645
	0.17492	28.743	0.19946	64.2474
	0.19982	30.0985	0.14957	62.1431
	0.22473	31.2446	0.10176	59.4904
	0.24976	32.7343
	0.27477	33.829
	0.29979	35.2516
	0.35096	37.0418
	0.40148	39.0771
	0.45169	40.9686
	0.50199	42.9012
	0.55182	44.7732
	0.60187	46.6058
	0.65233	48.7895
	0.70227	51.1549
	0.75222	53.8857
	0.80225	57.2779
	0.85234	62.2319
	0.90221	70.8839
	0.95155	90.7999
	0.962	100.825
	0.97122	110.558
	0.98051	123.508
	0.99033	142.444
	0.99473	160.225

## Sheet:    Fig. 3a        
Fig. 3a
			150.0 μs	234.9 μs	319.9 μs	404.9 μs	489.9 μs	574.9 μs	659.9 μs	744.9 μs	829.9 μs	914.9 μs
		Wavelength (nm)	Emission Scan	Emission Scan	Emission Scan	Emission Scan	Emission Scan	Emission Scan	Emission Scan	Emission Scan	Emission Scan	Emission Scan
		300	0.02111	0.00682	-0.00288	-0.00415	-0.006	-0.00843	-0.00947	-0.00864	-0.00865	-0.00776
		310	0.02866	0.01127	0.00205	-0.00161	-0.00322	-0.00491	-0.00594	-0.00831	-0.00945	-0.00562
		320	0.04013	0.01692	0.00703	0.000927405	-0.000982344	0.000113747	-0.00314	-0.0027	0.000660155	0.000365737
		330	0.04067	0.01918	0.00602	0.00116	0.000132071	-0.00141	-0.00272	-0.00199	-0.00139	-0.00311
		340	0.03475	0.01509	0.00691	0.00201	-0.000876604	-0.00253	-0.0015	-0.00228	-0.00354	-0.00225
		350	0.03062	0.01452	0.00631	0.00345	0.000643717	0.00186	0.00023576	0.000558294	0.00187	0.00186
		360	0.02397	0.0098	0.00358	0.000939524	-0.00159	-0.00299	-0.00175	-0.00188	-0.00269	-0.00125
		370	0.00578	0.000729225	-0.00235	-0.00294	-0.00516	-0.00407	-0.00401	-0.00339	-0.00335	-0.00138
		380	-0.04731	-0.02354	-0.016	-0.00973	-0.0077	-0.00493	-0.00198	-0.0026	0.00183	0.00134
		390	-0.18755	-0.07824	-0.04939	-0.04157	-0.02198	-0.01278	-0.00672	-0.01699	-0.00935	0.00151
		400	-0.11651	-0.07359	-0.04673	-0.04385	-0.04383	0.00265	-0.00976	-0.01786	-0.01539	-0.03664
		410	0.000891666	0.00385	-0.0091	-0.02748	-0.04358	-0.04231	-0.04164	-0.0324	-0.03809	-0.05136
		420	-0.06551	-0.03121	-0.02088	-0.01515	-0.01527	-0.01366	-0.00935	-0.00963	-0.00447	-0.00717
		430	-0.01375	-0.00822	-0.00429	-0.00336	-0.00248	-0.0022	-0.00172	-0.000449172	2.44147e-05	0.000145285
		440	0.02435	0.01098	0.00556	0.00354	0.00192	0.00053432	0.000942682	0.00164	0.000909496	0.000504959
		450	0.03039	0.01457	0.00793	0.00462	0.00357	0.00209	0.002	0.00145	0.000733353	0.000852192
		460	0.02891	0.01279	0.00617	0.00289	0.00103	0.0014	0.000253746	0.000239909	0.00105	0.00185
		470	0.02458	0.01158	0.00573	0.00174	0.000782769	-7.95426e-05	0.000152862	-0.000463511	-0.000313529	-0.000217344
		480	0.01913	0.00778	0.00402	0.00193	0.00078245	0.000695909	-4.11092e-05	0.000661221	0.000424895	0.000444235
		490	0.01358	0.00708	0.00369	0.00225	0.00133	0.000857063	0.00105	0.00125	0.00142	0.000475479
		500	0.000611312	0.000542749	-0.000633379	-0.00124	-0.000434853	-0.000603967	-0.00129	-0.000338129	-0.000375605	-0.000217656
		510	-0.00313	-0.00166	-0.0017	-0.00161	-0.00151	-0.00137	-0.00163	-0.00122	-0.00111	-0.00141
		520	0.00972	0.00497	0.00266	0.00259	0.00203	0.000937725	0.00152	0.0012	0.00201	0.00154
		530	0.01056	0.00528	0.00249	0.000976214	0.000572094	-3.50748e-05	7.83379e-05	0.000109485	-0.000617978	-0.000908911
		540	0.00688	0.00321	0.000857824	0.00045619	-0.000654082	-0.000898153	-0.00131	-0.00157	-0.000598883	-0.000657789
		550	0.01069	0.00584	0.00348	0.00254	0.000738936	0.00139	0.000660176	0.000924591	0.00094791	0.000870903
		560	0.01516	0.00731	0.004	0.0012	0.00045064	0.00103	0.000444485	-0.000369036	-0.00023815	-0.000315611
		570	0.01323	0.00669	0.00274	0.000771913	0.000429412	1.79414e-05	0.000649573	0.00092413	0.000859857	0.000308088
		580	0.00959	0.0054	0.00237	0.00124	0.000594704	0.00101	0.00129	0.00117	0.001	0.00153
		590	0.00927	0.00469	0.0025	0.000814866	-0.000805433	-0.000720239	9.61185e-05	0.000371306	-0.00072863	-0.000883112
		600	0.01218	0.00566	0.00229	0.00183	0.000791864	0.000274677	0.000237749	0.000296473	0.000399259	0.00108
		610	0.01212	0.0058	0.00357	0.00255	0.00181	0.00088406	0.00124	0.000975989	0.000928849	0.0017
		620	0.01062	0.00514	0.00318	0.00141	0.000977145	1.39801e-05	0.000358587	0.00112	0.000333117	-0.00065291
		630	0.0069	0.00421	0.00154	0.000523893	0.000191291	-0.00056453	5.41003e-05	0.000103635	0.000356262	-0.000102368
		640	0.00671	0.00245	0.00115	-3.52937e-05	-0.000373312	-0.000540611	-0.000720843	-0.000807371	-0.000438488	-0.000139766
		650	0.00817	0.00276	0.00107	0.00012049	-0.000815575	-0.00221	-0.00125	-0.000615611	-0.000537121	-0.00103
		660	0.00908	0.00426	0.00103	0.000194691	-0.000116189	-0.00158	-0.00122	-0.000596895	-0.00107	-0.00186
		670	0.00732	0.00368	0.00116	-0.000447826	-0.00131	-0.000653904	-0.00173	-0.000933067	0.000247827	-0.00111
		680	0.0071	0.00338	0.000757151	0.000226228	0.000476466	-0.000113914	-0.0012	-0.00083808	-0.000679278	-0.00165
		690	0.00634	0.00269	0.000904969	-0.000235137	-0.00156	-0.00203	-0.0015	-0.00143	-0.00211	-0.00186
		700	0.00668	0.00219	0.000542498	-0.00133	-0.00121	-0.00176	-0.0019	-0.0019	-0.00213	-0.00188
		710	0.00749	0.00359	0.000525597	0.000750606	-5.73327e-05	-0.00181	-0.000499719	-0.00178	-0.00193	-0.00161
		720	0.01025	0.00477	0.000983741	0.000115775	-0.000849356	-0.000794422	-0.00113	-0.00158	-0.00133	0.000147636
		730	0.00608	0.00153	-0.00264	-0.00208	-0.00381	-0.00346	-0.004	-0.0028	-0.00282	-0.00554
		740	0.00544	0.00138	-0.00453	-0.00842	-0.00646	-0.00569	-0.00589	-0.00459	-0.00539	-0.00741
		750	0.00809	0.00343	0.000409193	-0.000699113	-0.00112	-0.00242	-0.00315	-0.00124	-0.000213709	0.000278008
		760	0.00423	-0.00232	-0.00728	-0.00949	-0.00752	-0.00965	-0.00893	-0.01089	-0.00968	-0.00933
		770	0.01071	0.00637	0.00351	0.000364737	-0.00103	-0.00329	-0.000493796	-0.00417	0.00124	0.00157
		780	0.00595	-0.00229	-0.0048	-0.0142	-0.00914	-0.00224	-0.00648	-0.00884	-0.01129	-0.01548
		790	0.00164	-0.00605	-0.01024	-0.01119	-0.01173	-0.00574	-0.01204	-0.00842	-0.01488	-0.01397
		800	0.00476	-0.0082	-0.01645	-0.01982	-0.01897	-0.01189	-0.0178	-0.01824	-0.01781	-0.01272

## Sheet: Fig. 3b
			H2CBPP		PTC-1(2H)
Fig. 3b		Time (ns)	ΔOD/10-1	Time (ns)	ΔOD/10-1
		0	-0.00339	0	0.00177
		300	-0.000554077	400	0.0064
		600	-0.00424	800	0.00971
		900	-0.00197	1200	0.00904
		1200	0.00483	1600	0.00788
		1500	-0.00224	2000	-0.01018
		1800	-0.000970326	2400	0.01402
		2100	-0.000698567	2800	0.01235
		2400	-0.000265161	3200	-0.01215
		2700	0.00228	3600	0.000434957
		3000	-0.00253	4000	-0.000901674
		3300	1.63439e-05	4400	-0.01148
		3600	-0.00184	4800	0.00722
		3900	0.00186	5200	-0.00307
		4200	0.00101	5600	-0.00969
		4500	-0.00226	6000	-0.00107
		4800	-0.00268	6400	0.0019
		5100	0.00101	6800	-0.00273
		5400	0.00228	7200	0.00523
		5700	0.00186	7600	0.00738
		6000	-0.000261926	8000	-7.71454e-05
		6300	-0.00509	8400	0.00888
		6600	-0.000836237	8800	-0.00504
		6900	-0.00211	9200	-0.00225
		7200	0.00398	9600	-0.000247112
		7500	-0.00155	10000	-0.00886
		7800	-0.00111	10400	0.00522
		8100	0.00356	10800	0.00573
		8400	0.00115	11200	-0.00653
		8700	0.00228	11600	0.0064
		9000	0.0074	12000	-0.01334
		9300	0.000723397	12400	0.00721
		9600	-0.000421701	12800	-0.01384
		9900	-0.00311	13200	-0.00125
		10200	-0.00212	13600	-0.00638
		10500	0.000166287	14000	-0.0117
		10800	-0.0004108	14400	0.00968
		11100	-0.000985376	14800	-0.00125
		11400	-0.00325	15200	-0.00441
		11700	-0.00268	15600	0.00588
		12000	0.00427	16000	0.013
		12300	0.0002945	16400	0.02346
		12600	0.00328	16800	-0.00558
		12900	0.00285	17200	0.01085
		13200	0.00328	17600	0.01153
		13500	0.00172	18000	0.0082
		13800	-0.00738	18400	0.01135
		14100	-0.00681	18800	-0.00839
		14400	-0.00483	19200	0.01219
		14700	0.00172	19600	0.00504
		15000	-0.000557616	20000	0.00239
		15300	0.00228	20400	0.00255
		15600	-0.00269	20800	-0.000107341
		15900	-0.000114918	21200	0.01201
		16200	0.000719483	21600	0.01384
		16500	-0.00155	22000	0.0004068
		16800	0.00115	22400	0.00335
		17100	-0.000131635	22800	-0.00675
		17400	0.00257	23200	0.01517
		17700	-0.00367	23600	-0.00543
		18000	0.00285	24000	0.01002
		18300	0.000147791	24400	0.01383
		18600	-0.000831994	24800	0.00171
		18900	0.000439123	25200	0.00156
		19200	0.001	25600	-0.01255
		19500	0.00598	26000	0.00255
		19800	0.000150552	26400	0.00535
		20100	0.00228	26800	-0.00644
		20400	0.000157289	27200	0.00271
		20700	0.0037	27600	-0.01042
		21000	-0.00042491	28000	0.00272
		21300	-0.002	28400	0.00518
		21600	-0.00368	28800	-0.00112
		21900	-0.00369	29200	-0.01108
		22200	-0.00511	29600	-0.000797877
		22500	0.000573507	30000	0.000370424
		22800	-0.00055445	30400	0.00402
		23100	-0.00155	30800	-0.00926
		23400	0.00342	31200	0.000200415
		23700	-0.00311	31600	-0.00129
		24000	-0.00625	32000	-0.00429
		24300	-0.000564975	32400	-0.000483827
		24600	-0.00454	32800	-0.000318662
		24900	-0.00255	33200	0.00702
		25200	0.00371	33600	-0.00163
		25500	-0.000125689	34000	0.00504
		25800	-0.00341	34400	-0.01177
		26100	-0.0006943	34800	-0.00813
		26400	-0.00397	35200	-0.0043
		26700	-0.000847408	35600	0.00121
		27000	-0.00484	36000	0.00384
		27300	-0.00255	36400	0.000366351
		27600	0.00428	36800	0.0042
		27900	0.000580215	37200	0.00518
		28200	-0.00439	37600	-0.00515
		28500	-0.00141	38000	0.00368
		28800	0.00228	38400	-0.01095
		29100	-0.00525	38800	-0.01444
		29400	0.00186	39200	0.00169
		29700	0.00172	39600	0.00452
		30000	-0.00439	40000	-0.01292
		30300	0.00484	40400	0.01332
		30600	0.00656	40800	-0.000996488
		30900	0.003	41200	-0.01711
		31200	0.00812	41600	0.00801
		31500	-0.000278885	42000	-0.01764
		31800	-0.00199	42400	-0.00583
		32100	-0.00155	42800	-0.01327
		32400	-0.00184	43200	-0.00567
		32700	-0.00427	43600	-0.00482
		33000	-0.00497	44000	-0.00483
		33300	0.00527	44400	-0.00114
		33600	-0.00468	44800	0.00549
		33900	-0.00455	45200	-0.00218
		34200	-0.00241	45600	0.00366
		34500	-0.00398	46000	-0.01331
		34800	0.00285	46400	0.00316
		35100	-0.00553	46800	-0.01433
		35400	-0.0075	47200	-0.000498043
		35700	-0.00298	47600	-0.00451
		36000	0.00342	48000	-0.00518
		36300	0.00129	48400	-0.00716
		36600	0.000288775	48800	0.00614
		36900	-0.00142	49200	-0.00984
		37200	0.000727152	49600	0.00347
		37500	-0.002	50000	-0.00151
		37800	-0.00084495	50400	0.01282
		38100	0.00257	50800	0.00867
		38400	0.00314	51200	-0.01466
		38700	0.00071533	51600	-0.00303
		39000	0.00271	52000	-0.00364
		39300	0.00287	52400	0.00582
		39600	0.00413	52800	-0.01651
		39900	0.00641	53200	-0.00449
		40200	-0.0027	53600	-0.000180288
		40500	0.00172	54000	-0.00969
		40800	0.00613	54400	0.01382
		41100	-0.00226	54800	0.00799
		41400	0.00213	55200	0.01015
		41700	-0.000845164	55600	0.000642791
		42000	-0.00313	56000	-0.00153
		42300	-0.00427	56400	-0.00618
		42600	0.00328	56800	0.01349
		42900	0.00286	57200	-0.000176198
		43200	0.00257	57600	-0.000523528
		43500	0.00129	58000	0.01831
		43800	-0.00114	58400	0.00515
		44100	-0.000844667	58800	0.00147
		44400	0.00484	59200	-0.00336
		44700	-0.00185	59600	-0.00567
		45000	0.00428	60000	0.002
		45300	0.0047	60400	0.00663
		45600	0.00214	60800	0.00831
		45900	0.00271	61200	0.00598
		46200	0.000301957	61600	-0.00654
		46500	0.00385	62000	0.01731
		46800	0.00828	62400	0.00348
		47100	-0.00127	62800	0.00348
		47400	0.000869572	63200	-0.00472
		47700	0.000146292	63600	0.00548
		48000	0.00328	64000	0.01047
		48300	-0.00427	64400	0.00798
		48600	-0.000423024	64800	0.01448
		48900	0.00614	65200	0.01348
		49200	0.002	65600	0.00931
		49500	0.000147894	66000	0.00497
		49800	-0.00285	66400	0.00813
		50100	0.00471	66800	0.01181
		50400	-0.00185	67200	-0.00322
		50700	-0.00101	67600	0.00179
		51000	0.003	68000	0.00629
		51300	-0.00171	68400	0.02048
		51600	-0.00398	68800	-0.00322
		51900	-0.00369	69200	0.01431
		52200	-0.00384	69600	0.01532
		52500	0.00157	70000	0.000446352
		52800	-0.00754	70400	0.01215
		53100	-0.000701469	70800	0.01431
		53400	0.00542	71200	0.01046
		53700	0.00157	71600	0.01214
		54000	0.000295277	72000	0.01247
		54300	0.00243	72400	-0.00371
		54600	-0.000561608	72800	-0.01075
		54900	0.000287664	73200	-0.01506
		55200	-0.000137409	73600	0.01613
		55500	-0.00398	74000	-0.00386
		55800	0.000149587	74400	0.01348
		56100	-0.00285	74800	0.00511
		56400	0.00229	75200	0.00765
		56700	0.002	75600	0.01565
		57000	0.00171	76000	-0.00506
		57300	0.00699	76400	-0.00105
		57600	-0.000707627	76800	-0.00891
		57900	0.00215	77200	0.01698
		58200	-0.000703044	77600	0.0088
		58500	0.00285	78000	-0.00305
		58800	0.00485	78400	0.00396
		59100	0.00755	78800	0.01382
		59400	0.00513	79200	0.01063
		59700	0.00244	79600	0.00814
		60000	0.00157	80000	0.00429
		60300	-0.0047	80400	0.0038
		60600	0.00343	80800	0.02031
		60900	0.000435283	81200	0.00263
		61200	-0.00199	81600	0.00563
		61500	-0.000855474	82000	0.02366
		61800	-0.00241	82400	-0.01106
		62100	0.0077	82800	0.00528
		62400	-0.00297	83200	-0.00254
		62700	0.00271	83600	0.00913
		63000	-0.00099369	84000	0.00393
		63300	0.001	84400	0.00298
		63600	0.0077	84800	0.00296
		63900	-0.00269	85200	0.00429
		64200	-0.00568	85600	-0.00975
		64500	0.00227	86000	0.01548
		64800	0.00115	86400	0.00228
		65100	0.00158	86800	0.02032
		65400	0.00257	87200	0.00879
		65700	0.00414	87600	0.00847
		66000	0.00357	88000	0.000607023
		66300	-0.00542	88400	-0.00606
		66600	-0.00242	88800	-0.0019
		66900	0.00229	89200	0.00863
		67200	0.00114	89600	0.000301302
		67500	-0.00156	90000	0.00565
		67800	0.00229	90400	0.00695
		68100	-0.00127	90800	0.02566
		68400	-0.00256	91200	0.00863
		68700	-0.00199	91600	0.00629
		69000	0.00414	92000	0.00395
		69300	-0.000143735	92400	0.00681
		69600	0.000865672	92800	-0.00656
		69900	0.001	93200	0.0018
		70200	0.00229	93600	-0.0059
		70500	0.00656	94000	0.00195
		70800	0.00528	94400	0.0098
		71100	-0.00299	94800	-0.01325
		71400	-0.00214	95200	0.000610938
		71700	0.002	95600	-0.000391175
		72000	8.46615e-06	96000	0.00329
		72300	0.00157	96400	0.00831
		72600	0.003	96800	0.00914
		72900	0.00214	97200	-0.00121
		73200	0.00343	97600	0.000806434
		73500	0.00813	98000	0.00597
		73800	0.00513	98400	-0.00256
		74100	-0.00328	98800	0.01565
		74400	0.000294812	99200	-6.06263e-05
		74700	0.00313	99600	-0.00722
		75000	0.00526	100000	-0.000866954
		75300	0.00556	100400	0.00747
		75600	0.002	100800	0.01048
		75900	0.00487	101200	0.00997
		76200	0.00371	101600	0.00414
		76500	0.00184	102000	-0.01774
		76800	0.00072119	102400	0.01114
		77100	0.00157	102800	0.00214
		77400	0.00271	103200	0.00647
		77700	-0.000846834	103600	0.0018
		78000	0.00471	104000	0.01247
		78300	0.00457	104400	-0.00288
		78600	0.00485	104800	-0.00333
		78900	0.0027	105200	-0.00121
		79200	-0.00227	105600	-0.0102
		79500	0.00285	106000	0.01182
		79800	0.00229	106400	0.01033
		80100	0.00271	106800	0.00298
		80400	0.00143	107200	-0.00539
		80700	0.000716858	107600	-0.00975
		81000	0.00413	108000	0.01014
		81300	0.00442	108400	0.00398
		81600	0.002	108800	0.00047308
		81900	0.00613	109200	-0.01172
		82200	-0.00199	109600	0.00781
		82500	0.00428	110000	-0.00604
		82800	0.00257	110400	0.01965
		83100	0.00471	110800	-0.000352187
		83400	0.00414	111200	0.01616
		83700	-0.00128	111600	-0.00518
		84000	0.00586	112000	0.000466346
		84300	0.000995631	112400	0.0038
		84600	0.00115	112800	0.00366
		84900	0.00285	113200	-0.00104
		85200	0.000437129	113600	0.02098
		85500	0.00384	114000	-0.00087306
		85800	-0.000149827	114400	-0.00387
		86100	-0.00227	114800	0.000644641
		86400	0.000576743	115200	0.01298
		86700	0.00328	115600	0.00315
		87000	-0.00427	116000	0.01098
		87300	0.00299	116400	-0.00185
		87600	0.00157	116800	-0.0012
		87900	0.000719801	117200	-0.00319
		88200	0.00228	117600	0.01032
		88500	0.00143	118000	0.02015
		88800	-0.000980512	118400	0.01232
		89100	0.00742	118800	0.00482
		89400	0.00727	119200	-0.00551
		89700	-0.000847261	119600	0.01732
		90000	0.00386	120000	0.01215
		90300	0.00784	120400	0.00665
		90600	0.00228	120800	-0.0055
		90900	0.002	121200	0.00515
		91200	-0.000851511	121600	0.00666
		91500	-0.00285	122000	0.00581
		91800	-0.000998944	122400	-0.00519
		92100	-0.00356	122800	0.00615
		92400	0.00258	123200	0.02498
		92700	0.00101	123600	0.01415
		93000	0.000288409	124000	-0.00951
		93300	0.005	124400	0.01365
		93600	0.00399	124800	0.00733
		93900	-0.00114	125200	0.00633
		94200	-0.00512	125600	0.00799
		94500	-0.0044	126000	0.00949
		94800	0.00285	126400	0.00533
		95100	0.00713	126800	0.00816
		95400	-0.0037	127200	0.02214
		95700	0.00542	127600	0.02247
		96000	-0.00356	128000	0.00465
		96300	-0.000847659	128400	0.01316
		96600	-0.00184	128800	0.000866672
		96900	0.00314	129200	0.01282
		97200	-0.00114	129600	0.01598
		97500	-0.003	130000	0.01016
		97800	0.00172	130400	0.01447
		98100	0.00214	130800	0.01283
		98400	-0.00312	131200	-0.00163
		98700	0.00187	131600	0.01432
		99000	-0.00113	132000	0.0095
		99300	-0.000710265	132400	0.01481
		99600	0.00357	132800	0.00968
		99900	0.00243	133200	0.01232
		100200	-0.0037	133600	0.00817
		100500	0.000706759	134000	0.0065
		100800	-0.00142	134400	0.00267
		101100	-0.00327	134800	-0.00413
		101400	-0.00115	135200	-0.00797
		101700	0.00199	135600	0.02265
		102000	5.69352e-06	136000	0.01251
		102300	-0.00556	136400	0.00917
		102600	-0.00157	136800	0.011
		102900	-0.00471	137200	0.01166
		103200	0.00485	137600	0.00585
		103500	0.000865814	138000	0.01898
		103800	0.00328	138400	-0.0119
		104100	0.000858089	138800	0.00185
		104400	-0.00142	139200	0.01317
		104700	-0.00541	139600	0.00336
		105000	0.00143	140000	-0.00677
		105300	0.00613	140400	0.01284
		105600	0.00114	140800	0.01649
		105900	-0.00511	141200	0.02163
		106200	0.00528	141600	0.000855338
		106500	-0.00627	142000	0.00818
		106800	-0.00312	142400	0.01915
		107100	-0.00226	142800	0.0173
		107400	0.00513	143200	-0.00194
		107700	-0.000709882	143600	-0.00127
		108000	-0.00369	144000	0.01034
		108300	-0.00142	144400	0.02431
		108600	0.00642	144800	0.02513
		108900	0.00215	145200	0.01516
		109200	-0.00128	145600	0.00322
		109500	0.00342	146000	0.02081
		109800	-0.00069996	146400	0.00736
		110100	0.00215	146800	0.01151
		110400	0.00628	147200	0.01116
		110700	0.00315	147600	0.03111
		111000	0.00442	148000	0.01151
		111300	0.00271	148400	0.01018
		111600	0.00144	148800	0.00604
		111900	-0.0024	149200	0.02081
		112200	0.00343	149600	-0.00725
		112500	0.00315	150000	0.39324
		112800	0.00285	150400	1.00011
		113100	0.00172	150800	0.96181
		113400	0.00086995	151200	0.95544
		113700	0.00043721	151600	0.94953
		114000	-0.00454	152000	0.96608
		114300	-0.0027	152400	0.93337
		114600	0.001	152800	0.93833
		114900	0.00357	153200	0.92962
		115200	0.000586859	153600	0.92734
		115500	0.00785	154000	0.92821
		115800	-0.00127	154400	0.92428
		116100	0.00228	154800	0.91726
		116400	0.000571711	155200	0.92561
		116700	-0.00127	155600	0.91386
		117000	0.00172	156000	0.91066
		117300	0.00527	156400	0.89945
		117600	0.00498	156800	0.88596
		117900	0.00342	157200	0.89377
		118200	0.00385	157600	0.88666
		118500	0.00072016	158000	0.87688
		118800	0.00115	158400	0.8741
		119100	0.00427	158800	0.87031
		119400	-0.00312	159200	0.86394
		119700	0.00172	159600	0.86625
		120000	-0.00368	160000	0.83546
		120300	0.00399	160400	0.85207
		120600	0.003	160800	0.8434
		120900	0.00157	161200	0.84781
		121200	-0.00212	161600	0.85554
		121500	-0.00183	162000	0.84867
		121800	-0.000994016	162400	0.82475
		122100	-0.00226	162800	0.83127
		122400	-0.0024	163200	0.83445
		122700	0.000144639	163600	0.83237
		123000	0.00541	164000	0.81611
		123300	0.00243	164400	0.82388
		123600	0.00171	164800	0.81347
		123900	-0.000411991	165200	0.78988
		124200	-0.000129396	165600	0.80455
		124500	-0.00298	166000	0.79045
		124800	0.00257	166400	0.80909
		125100	0.00327	166800	0.78489
		125400	-0.00298	167200	0.79611
		125700	0.00214	167600	0.78901
		126000	-0.00141	168000	0.76765
		126300	0.00357	168400	0.76276
		126600	0.000147208	168800	0.77011
		126900	0.00072442	169200	0.76543
		127200	-0.000415929	169600	0.76945
		127500	0.00754	170000	0.7619
		127800	0.00668	170400	0.7435
		128100	0.00214	170800	0.73857
		128400	0.00583	171200	0.74794
		128700	-0.00127	171600	0.73314
		129000	-0.00326	172000	0.7265
		129300	0.00258	172400	0.72704
		129600	-0.00312	172800	0.73369
		129900	0.00441	173200	0.71795
		130200	0.00329	173600	0.71333
		130500	0.00555	174000	0.7267
		130800	-0.00142	174400	0.70455
		131100	-0.00623	174800	0.72381
		131400	0.00299	175200	0.71358
		131700	-0.000842792	175600	0.71101
		132000	0.00257	176000	0.70918
		132300	-0.000413536	176400	0.71909
		132600	0.00313	176800	0.69162
		132900	-0.00382	177200	0.70293
		133200	-0.0024	177600	0.68638
		133500	-0.000139659	178000	0.70076
		133800	0.00242	178400	0.66192
		134100	-0.00326	178800	0.69278
		134400	0.000723535	179200	0.67386
		134700	-0.000274237	179600	0.65649
		135000	-0.00241	180000	0.67333
		135300	-0.00184	180400	0.67197
		135600	-0.00254	180800	0.66352
		135900	-0.00227	181200	0.67536
		136200	-0.00226	181600	0.66339
		136500	0.00229	182000	0.66404
		136800	0.000722821	182400	0.65465
		137100	-0.000559254	182800	0.65996
		137400	-0.00452	183200	0.64398
		137700	-0.00098314	183600	0.65445
		138000	0.00157	184000	0.64992
		138300	-0.00325	184400	0.63878
		138600	-0.000127551	184800	0.64906
		138900	-0.000697488	185200	0.63656
		139200	0.00257	185600	0.63745
		139500	-0.000829786	186000	0.63091
		139800	0.002	186400	0.61953
		140100	0.00258	186800	0.61961
		140400	0.00412	187200	0.61498
		140700	0.00271	187600	0.62689
		141000	0.00853	188000	0.6137
		141300	-0.0017	188400	0.5969
		141600	0.00341	188800	0.61712
		141900	0.00158	189200	0.60012
		142200	0.000870144	189600	0.59239
		142500	-0.00269	190000	0.60502
		142800	0.00158	190400	0.58621
		143100	-0.00381	190800	0.58631
		143400	0.000857883	191200	0.59237
		143700	0.00427	191600	0.58461
		144000	0.00285	192000	0.58238
		144300	0.00498	192400	0.57564
		144600	0.00215	192800	0.5899
		144900	0.01165	193200	0.59102
		145200	0.00101	193600	0.57862
		145500	0.00356	194000	0.57032
		145800	0.00498	194400	0.57336
		146100	-0.0014	194800	0.56807
		146400	0.00526	195200	0.56301
		146700	-0.000835552	195600	0.56095
		147000	0.00313	196000	0.56979
		147300	0.00285	196400	0.57184
		147600	0.00412	196800	0.54955
		147900	-0.000272818	197200	0.56124
		148200	0.00626	197600	0.56219
		148500	0.00413	198000	0.542
		148800	0.0034	198400	0.55633
		149100	0.0054	198800	0.54609
		149400	0.00865	199200	0.54961
		149700	0.0047	199600	0.55856
		150000	0.67373	200000	0.54917
		150300	1.00001	200400	0.5505
		150600	0.99208	200800	0.54903
		150900	0.97865	201200	0.53433
		151200	0.97953	201600	0.54648
		151500	0.97383	202000	0.53177
		151800	0.96171	202400	0.51789
		152100	0.95403	202800	0.53056
		152400	0.94044	203200	0.51763
		152700	0.93156	203600	0.53181
		153000	0.91718	204000	0.55111
		153300	0.91487	204400	0.53229
		153600	0.90591	204800	0.51653
		153900	0.90389	205200	0.50421
		154200	0.89552	205600	0.51656
		154500	0.88461	206000	0.51222
		154800	0.88046	206400	0.51614
		155100	0.86571	206800	0.50203
		155400	0.86096	207200	0.51293
		155700	0.8511	207600	0.50097
		156000	0.84719	208000	0.52268
		156300	0.83959	208400	0.50176
		156600	0.83568	208800	0.4942
		156900	0.82437	209200	0.50365
		157200	0.82279	209600	0.51186
		157500	0.80635	210000	0.49877
		157800	0.80052	210400	0.48795
		158100	0.8041	210800	0.49619
		158400	0.79196	211200	0.47795
		158700	0.78581	211600	0.47682
		159000	0.78722	212000	0.48836
		159300	0.7711	212400	0.49376
		159600	0.76942	212800	0.4776
		159900	0.75999	213200	0.4885
		160200	0.75774	213600	0.46403
		160500	0.75322	214000	0.48135
		160800	0.74699	214400	0.47171
		161100	0.73668	214800	0.49015
		161400	0.73256	215200	0.47517
		161700	0.7266	215600	0.47317
		162000	0.72349	216000	0.47717
		162300	0.71385	216400	0.47495
		162600	0.7125	216800	0.47357
		162900	0.71071	217200	0.4656
		163200	0.70249	217600	0.46277
		163500	0.69024	218000	0.45522
		163800	0.69834	218400	0.46408
		164100	0.68822	218800	0.45666
		164400	0.68384	219200	0.45875
		164700	0.67392	219600	0.44828
		165000	0.66659	220000	0.46407
		165300	0.66552	220400	0.44489
		165600	0.65965	220800	0.45107
		165900	0.65436	221200	0.45384
		166200	0.65325	221600	0.45131
		166500	0.64265	222000	0.44707
		166800	0.64158	222400	0.44219
		167100	0.64303	222800	0.4567
		167400	0.63546	223200	0.4195
		167700	0.62637	223600	0.44133
		168000	0.62094	224000	0.43742
		168300	0.61813	224400	0.45752
		168600	0.61997	224800	0.43152
		168900	0.60977	225200	0.42845
		169200	0.60779	225600	0.41771
		169500	0.59884	226000	0.40656
		169800	0.60291	226400	0.43028
		170100	0.59871	226800	0.41729
		170400	0.58563	227200	0.41136
		170700	0.58423	227600	0.40906
		171000	0.58415	228000	0.41449
		171300	0.57898	228400	0.41671
		171600	0.57055	228800	0.40487
		171900	0.56723	229200	0.42661
		172200	0.57071	229600	0.40418
		172500	0.55531	230000	0.39574
		172800	0.55845	230400	0.40493
		173100	0.55312	230800	0.41284
		173400	0.54946	231200	0.40736
		173700	0.55477	231600	0.40806
		174000	0.54342	232000	0.39699
		174300	0.54123	232400	0.39443
		174600	0.54295	232800	0.40191
		174900	0.5296	233200	0.39447
		175200	0.531	233600	0.40705
		175500	0.52153	234000	0.40154
		175800	0.52639	234400	0.39563
		176100	0.52054	234800	0.39537
		176400	0.51487	235200	0.39388
		176700	0.51453	235600	0.39118
		177000	0.5134	236000	0.40291
		177300	0.51253	236400	0.38847
		177600	0.50499	236800	0.37387
		177900	0.51356	237200	0.37965
		178200	0.49524	237600	0.38967
		178500	0.49082	238000	0.37363
		178800	0.49531	238400	0.386
		179100	0.49696	238800	0.37276
		179400	0.48634	239200	0.37348
		179700	0.48678	239600	0.36962
		180000	0.4811	240000	0.37113
		180300	0.47947	240400	0.36147
		180600	0.47203	240800	0.3883
		180900	0.47472	241200	0.37455
		181200	0.47047	241600	0.37569
		181500	0.46727	242000	0.36813
		181800	0.46359	242400	0.36576
		182100	0.45858	242800	0.36796
		182400	0.45759	243200	0.37306
		182700	0.45401	243600	0.35858
		183000	0.45441	244000	0.3527
		183300	0.44531	244400	0.36684
		183600	0.44791	244800	0.35358
		183900	0.44577	245200	0.36444
		184200	0.43653	245600	0.34649
		184500	0.43353	246000	0.35008
		184800	0.4389	246400	0.35263
		185100	0.44057	246800	0.35012
		185400	0.43605	247200	0.3427
		185700	0.4329	247600	0.34591
		186000	0.42583	248000	0.33698
		186300	0.42194	248400	0.36143
		186600	0.42107	248800	0.35032
		186900	0.41857	249200	0.35059
		187200	0.42438	249600	0.35153
		187500	0.41161	250000	0.33871
		187800	0.41601	250400	0.33209
		188100	0.41262	250800	0.34208
		188400	0.40377	251200	0.33923
		188700	0.40249	251600	0.35264
		189000	0.40736	252000	0.3327
		189300	0.39665	252400	0.34525
		189600	0.402	252800	0.34927
		189900	0.39477	253200	0.32966
		190200	0.39384	253600	0.33451
		190500	0.40023	254000	0.32847
		190800	0.39404	254400	0.34099
		191100	0.39063	254800	0.32221
		191400	0.39192	255200	0.333
		191700	0.38336	255600	0.32143
		192000	0.38341	256000	0.31635
		192300	0.37836	256400	0.30968
		192600	0.37323	256800	0.32309
		192900	0.37493	257200	0.33086
		193200	0.36827	257600	0.32094
		193500	0.37901	258000	0.32399
		193800	0.36936	258400	0.31842
		194100	0.36887	258800	0.32885
		194400	0.36431	259200	0.3373
		194700	0.36622	259600	0.31259
		195000	0.36031	260000	0.32485
		195300	0.36275	260400	0.32324
		195600	0.36177	260800	0.32156
		195900	0.35685	261200	0.31591
		196200	0.35249	261600	0.31431
		196500	0.34821	262000	0.31917
		196800	0.35436	262400	0.30116
		197100	0.35188	262800	0.31445
		197400	0.34802	263200	0.30256
		197700	0.34495	263600	0.29547
		198000	0.34039	264000	0.31736
		198300	0.34016	264400	0.30394
		198600	0.33562	264800	0.30376
		198900	0.33557	265200	0.29933
		199200	0.33745	265600	0.30689
		199500	0.33541	266000	0.30911
		199800	0.33283	266400	0.3146
		200100	0.33192	266800	0.31068
		200400	0.32716	267200	0.30858
		200700	0.32345	267600	0.29987
		201000	0.32533	268000	0.2937
		201300	0.32024	268400	0.28592
		201600	0.32447	268800	0.30645
		201900	0.31725	269200	0.31721
		202200	0.31662	269600	0.28887
		202500	0.31652	270000	0.29452
		202800	0.31669	270400	0.29294
		203100	0.31392	270800	0.29097
		203400	0.31021	271200	0.28681
		203700	0.31157	271600	0.29915
		204000	0.30404	272000	0.29985
		204300	0.31209	272400	0.28629
		204600	0.31203	272800	0.29404
		204900	0.29944	273200	0.27665
		205200	0.3052	273600	0.27827
		205500	0.30903	274000	0.28336
		205800	0.29672	274400	0.29168
		206100	0.30091	274800	0.29074
		206400	0.30414	275200	0.30494
		206700	0.29706	275600	0.27134
		207000	0.29116	276000	0.28495
		207300	0.29463	276400	0.27026
		207600	0.29155	276800	0.28626
		207900	0.28766	277200	0.27183
		208200	0.29345	277600	0.28078
		208500	0.28464	278000	0.28832
		208800	0.29162	278400	0.26736
		209100	0.28363	278800	0.25917
		209400	0.28002	279200	0.2682
		209700	0.28037	279600	0.26469
		210000	0.27975	280000	0.26816
		210300	0.27834	280400	0.26545
		210600	0.27694	280800	0.27646
		210900	0.27867	281200	0.26997
		211200	0.27339	281600	0.26896
		211500	0.27382	282000	0.26644
		211800	0.27026	282400	0.26285
		212100	0.27047	282800	0.26442
		212400	0.27921	283200	0.2636
		212700	0.2708	283600	0.27684
		213000	0.27365	284000	0.26449
		213300	0.27005	284400	0.27146
		213600	0.26506	284800	0.26388
		213900	0.26493	285200	0.26542
		214200	0.26611	285600	0.24362
		214500	0.2582	286000	0.2769
		214800	0.25927	286400	0.26397
		215100	0.25663	286800	0.24745
		215400	0.25719	287200	0.24842
		215700	0.25107	287600	0.26352
		216000	0.25104	288000	0.24884
		216300	0.2531	288400	0.25641
		216600	0.25492	288800	0.26376
		216900	0.24557	289200	0.25304
		217200	0.2517	289600	0.26126
		217500	0.24427	290000	0.24996
		217800	0.25197	290400	0.25598
		218100	0.24199	290800	0.23735
		218400	0.25083	291200	0.25072
		218700	0.2502	291600	0.25593
		219000	0.24472	292000	0.25091
		219300	0.24391	292400	0.2461
		219600	0.24987	292800	0.25211
		219900	0.24273	293200	0.25478
		220200	0.24121	293600	0.24886
		220500	0.24341	294000	0.24845
		220800	0.24003	294400	0.23905
		221100	0.24261	294800	0.23089
		221400	0.24141	295200	0.24512
		221700	0.23974	295600	0.24814
		222000	0.23897	296000	0.23631
		222300	0.23543	296400	0.23373
		222600	0.23493	296800	0.24251
		222900	0.22519	297200	0.22495
		223200	0.23162	297600	0.24593
		223500	0.2367	298000	0.24252
		223800	0.2262	298400	0.25068
		224100	0.2312	298800	0.23571
		224400	0.2236	299200	0.24785
		224700	0.22749	299600	0.22337
		225000	0.22102	300000	0.22703
		225300	0.2218	300400	0.23229
		225600	0.22129	300800	0.23044
		225900	0.2135	301200	0.22995
		226200	0.21719	301600	0.23814
		226500	0.21977	302000	0.22542
		226800	0.21357	302400	0.21269
		227100	0.22029	302800	0.22009
		227400	0.21663	303200	0.23669
		227700	0.21375	303600	0.22944
		228000	0.20683	304000	0.22382
		228300	0.22218	304400	0.2263
		228600	0.21809	304800	0.22317
		228900	0.21109	305200	0.22155
		229200	0.20852	305600	0.22682
		229500	0.2066	306000	0.21461
		229800	0.21405	306400	0.21537
		230100	0.20511	306800	0.22077
		230400	0.2084	307200	0.22558
		230700	0.19441	307600	0.22901
		231000	0.20515	308000	0.21112
		231300	0.20875	308400	0.21544
		231600	0.20026	308800	0.21965
		231900	0.20539	309200	0.21415
		232200	0.19959	309600	0.23099
		232500	0.19888	310000	0.22344
		232800	0.19755	310400	0.22566
		233100	0.1941	310800	0.21349
		233400	0.19482	311200	0.20895
		233700	0.19884	311600	0.21889
		234000	0.19034	312000	0.20707
		234300	0.19576	312400	0.21019
		234600	0.19837	312800	0.2029
		234900	0.20174	313200	0.20509
		235200	0.19398	313600	0.21283
		235500	0.18924	314000	0.20897
		235800	0.19336	314400	0.21915
		236100	0.19319	314800	0.20197
		236400	0.18491	315200	0.22782
		236700	0.18829	315600	0.2176
		237000	0.18925	316000	0.20715
		237300	0.18523	316400	0.17567
		237600	0.18262	316800	0.19593
		237900	0.18164	317200	0.21271
		238200	0.19016	317600	0.2169
		238500	0.18535	318000	0.18456
		238800	0.18271	318400	0.19937
		239100	0.18172	318800	0.20248
		239400	0.18624	319200	0.19869
		239700	0.17933	319600	0.19809
		240000	0.18776	320000	0.20866
		240300	0.18171	320400	0.20653
		240600	0.17552	320800	0.19212
		240900	0.1823	321200	0.19353
		241200	0.17733	321600	0.18835
		241500	0.18315	322000	0.1809
		241800	0.17828	322400	0.21382
		242100	0.17469	322800	0.19165
		242400	0.17428	323200	0.19174
		242700	0.17539	323600	0.18218
		243000	0.17217	324000	0.21075
		243300	0.1672	324400	0.18556
		243600	0.17299	324800	0.1981
		243900	0.16858	325200	0.19463
		244200	0.17163	325600	0.19033
		244500	0.17076	326000	0.17797
		244800	0.1697	326400	0.189
		245100	0.17149	326800	0.1979
		245400	0.16452	327200	0.16898
		245700	0.17163	327600	0.18894
		246000	0.16277	328000	0.18763
		246300	0.15949	328400	0.1758
		246600	0.16434	328800	0.1856
		246900	0.15897	329200	0.19178
		247200	0.16414	329600	0.18072
		247500	0.1636	330000	0.16456
		247800	0.15947	330400	0.17831
		248100	0.16388	330800	0.16697
		248400	0.16208	331200	0.17585
		248700	0.16219	331600	0.1809
		249000	0.15546	332000	0.18704
		249300	0.153	332400	0.17614
		249600	0.15599	332800	0.1833
		249900	0.15234	333200	0.18225
		250200	0.15152	333600	0.1747
		250500	0.15065	334000	0.17862
		250800	0.15819	334400	0.19164
		251100	0.15879	334800	0.17266
		251400	0.15383	335200	0.18113
		251700	0.15098	335600	0.1625
		252000	0.15912	336000	0.16456
		252300	0.15375	336400	0.17072
		252600	0.14941	336800	0.17472
		252900	0.15367	337200	0.18333
		253200	0.14843	337600	0.18895
		253500	0.15116	338000	0.15825
		253800	0.15096	338400	0.15906
		254100	0.1518	338800	0.17303
		254400	0.14629	339200	0.16787
		254700	0.15084	339600	0.16481
		255000	0.14789	340000	0.17432
		255300	0.15309	340400	0.177
		255600	0.14883	340800	0.15282
		255900	0.15568	341200	0.17247
		256200	0.14263	341600	0.16945
		256500	0.14725	342000	0.18035
		256800	0.15012	342400	0.173
		257100	0.14905	342800	0.16395
		257400	0.13919	343200	0.16785
		257700	0.13664	343600	0.16625
		258000	0.14042	344000	0.16878
		258300	0.13813	344400	0.16888
		258600	0.14623	344800	0.1797
		258900	0.13938	345200	0.15839
		259200	0.14618	345600	0.14942
		259500	0.13824	346000	0.16036
		259800	0.14405	346400	0.15007
		260100	0.14087	346800	0.1571
		260400	0.13176	347200	0.16564
		260700	0.13777	347600	0.14316
		261000	0.13773	348000	0.15586
		261300	0.14048	348400	0.16346
		261600	0.13598	348800	0.14628
		261900	0.13655	349200	0.1624
		262200	0.1336	349600	0.14859
		262500	0.13593	350000	0.15365
		262800	0.13082	350400	0.15634
		263100	0.13819	350800	0.15712
		263400	0.13671	351200	0.14159
		263700	0.12658	351600	0.15858
		264000	0.13548	352000	0.14239
		264300	0.13288	352400	0.17212
		264600	0.13242	352800	0.15329
		264900	0.13146	353200	0.15468
		265200	0.11892	353600	0.1516
		265500	0.12346	354000	0.155
		265800	0.1293	354400	0.1481
		266100	0.12302	354800	0.1493
		266400	0.12771	355200	0.15641
		266700	0.12969	355600	0.15309
		267000	0.12029	356000	0.1458
		267300	0.12713	356400	0.14584
		267600	0.12671	356800	0.14943
		267900	0.12069	357200	0.14109
		268200	0.12183	357600	0.15769
		268500	0.1238	358000	0.14975
		268800	0.12376	358400	0.152
		269100	0.12439	358800	0.14432
		269400	0.12298	359200	0.15694
		269700	0.12663	359600	0.14933
		270000	0.12494	360000	0.15231
		270300	0.12698	360400	0.14989
		270600	0.12984	360800	0.1513
		270900	0.11711	361200	0.14693
		271200	0.11083	361600	0.16035
		271500	0.11575	362000	0.13697
		271800	0.12182	362400	0.15148
		272100	0.11583	362800	0.14146
		272400	0.12133	363200	0.14872
		272700	0.11973	363600	0.14253
		273000	0.11241	364000	0.13179
		273300	0.11632	364400	0.14042
		273600	0.11431	364800	0.16291
		273900	0.11311	365200	0.15544
		274200	0.12088	365600	0.14747
		274500	0.11028	366000	0.1489
		274800	0.11283	366400	0.1485
		275100	0.1227	366800	0.14663
		275400	0.11219	367200	0.14291
		275700	0.11513	367600	0.14363
		276000	0.11447	368000	0.13889
		276300	0.10777	368400	0.15085
		276600	0.10782	368800	0.16396
		276900	0.11229	369200	0.14556
		277200	0.10483	369600	0.13871
		277500	0.10547	370000	0.15642
		277800	0.11242	370400	0.15156
		278100	0.10649	370800	0.138
		278400	0.11638	371200	0.14622
		278700	0.11275	371600	0.14984
		279000	0.10742	372000	0.15046
		279300	0.1001	372400	0.1367
		279600	0.10456	372800	0.15275
		279900	0.10447	373200	0.15092
		280200	0.10923	373600	0.14201
		280500	0.10837	374000	0.14348
		280800	0.11358	374400	0.1302
		281100	0.11214	374800	0.12795
		281400	0.11192	375200	0.15094
		281700	0.10198	375600	0.1466
		282000	0.10393	376000	0.15412
		282300	0.10381	376400	0.14351
		282600	0.10459	376800	0.14148
		282900	0.1054	377200	0.13531
		283200	0.09824	377600	0.14631
		283500	0.10555	378000	0.12055
		283800	0.09677	378400	0.14002
		284100	0.10289	378800	0.11903
		284400	0.10278	379200	0.13308
		284700	0.09534	379600	0.14064
		285000	0.09628	380000	0.14124
		285300	0.10092	380400	0.12311
		285600	0.09495	380800	0.1287
		285900	0.10083	381200	0.13575
		286200	0.09663	381600	0.12366
		286500	0.09603	382000	0.12911
		286800	0.09824	382400	0.12105
		287100	0.09338	382800	0.13991
		287400	0.09483	383200	0.13794
		287700	0.09574	383600	0.12349
		288000	0.09523	384000	0.12099
		288300	0.09448	384400	0.13202
		288600	0.09836	384800	0.11861
		288900	0.09693	385200	0.12728
		289200	0.0942	385600	0.12482
		289500	0.09537	386000	0.12215
		289800	0.09041	386400	0.11217
		290100	0.09511	386800	0.12726
		290400	0.0896	387200	0.13321
		290700	0.0963	387600	0.13373
		291000	0.09235	388000	0.12354
		291300	0.08881	388400	0.12607
		291600	0.09497	388800	0.12839
		291900	0.09186	389200	0.11208
		292200	0.09325	389600	0.13007
		292500	0.08264	390000	0.138
		292800	0.09659	390400	0.13518
		293100	0.09335	390800	0.11905
		293400	0.09473	391200	0.11876
		293700	0.09049	391600	0.12208
		294000	0.08946	392000	0.13139
		294300	0.09007	392400	0.12474
		294600	0.08901	392800	0.13236
		294900	0.09083	393200	0.12095
		295200	0.09161	393600	0.12527
		295500	0.09177	394000	0.12374
		295800	0.09072	394400	0.12059
		296100	0.08885	394800	0.11892
		296400	0.08854	395200	0.11201
		296700	0.08952	395600	0.11163
		297000	0.09095	396000	0.12689
		297300	0.08696	396400	0.11676
		297600	0.08549	396800	0.11381
		297900	0.09009	397200	0.1089
		298200	0.09034	397600	0.12387
		298500	0.0871	398000	0.12859
		298800	0.09042	398400	0.11925
		299100	0.08265	398800	0.11716
		299400	0.08355	399200	0.11611
		299700	0.08473	399600	0.12595
		300000	0.0818	400000	0.11815
		300300	0.0823	400400	0.11869
		300600	0.08292	400800	0.11638
		300900	0.07992	401200	0.12913
		301200	0.08181	401600	0.12961
		301500	0.08252	402000	0.11751
		301800	0.0843	402400	0.12179
		302100	0.08589	402800	0.11264
		302400	0.08377	403200	0.11838
		302700	0.07843	403600	0.14407
		303000	0.08791	404000	0.10626
		303300	0.08633	404400	0.11716
		303600	0.08326	404800	0.1098
		303900	0.08183	405200	0.11089
		304200	0.0783	405600	0.10534
		304500	0.08215	406000	0.11573
		304800	0.08544	406400	0.11438
		305100	0.07634	406800	0.13379
		305400	0.08285	407200	0.12002
		305700	0.07946	407600	0.1355
		306000	0.07763	408000	0.11093
		306300	0.08177	408400	0.11159
		306600	0.07135	408800	0.12948
		306900	0.08159	409200	0.09479
		307200	0.07964	409600	0.11573
		307500	0.08279	410000	0.09943
		307800	0.07696	410400	0.0998
		308100	0.07869	410800	0.11659
		308400	0.08051	411200	0.1193
		308700	0.07844	411600	0.10138
		309000	0.07164	412000	0.11789
		309300	0.0686	412400	0.11651
		309600	0.07359	412800	0.12666
		309900	0.07336	413200	0.10539
		310200	0.07074	413600	0.09741
		310500	0.07535	414000	0.11036
		310800	0.0745	414400	0.09441
		311100	0.07444	414800	0.10079
		311400	0.07066	415200	0.09541
		311700	0.07127	415600	0.10227
		312000	0.06945	416000	0.09964
		312300	0.06393	416400	0.10786
		312600	0.07343	416800	0.11151
		312900	0.07624	417200	0.10722
		313200	0.07609	417600	0.11382
		313500	0.07499	418000	0.09864
		313800	0.07024	418400	0.10156
		314100	0.07018	418800	0.10339
		314400	0.06667	419200	0.09485
		314700	0.07585	419600	0.10538
		315000	0.07262	420000	0.09838
		315300	0.06907	420400	0.11615
		315600	0.07225	420800	0.10106
		315900	0.07091	421200	0.11072
		316200	0.06656	421600	0.0926
		316500	0.07275	422000	0.1132
		316800	0.07138	422400	0.11746
		317100	0.06734	422800	0.09028
		317400	0.07155	423200	0.10355
		317700	0.07128	423600	0.09576
		318000	0.06585	424000	0.09939
		318300	0.06604	424400	0.09776
		318600	0.07075	424800	0.09243
		318900	0.06675	425200	0.10387
		319200	0.07017	425600	0.10338
		319500	0.06465	426000	0.09311
		319800	0.0603	426400	0.10216
		320100	0.07402	426800	0.07367
		320400	0.06775	427200	0.09974
		320700	0.0693	427600	0.09311
		321000	0.06764	428000	0.09241
		321300	0.06269	428400	0.08883
		321600	0.06317	428800	0.10001
		321900	0.06509	429200	0.08713
		322200	0.06538	429600	0.10239
		322500	0.06259	430000	0.10258
		322800	0.06566	430400	0.09688
		323100	0.07414	430800	0.0909
		323400	0.06516	431200	0.08743
		323700	0.06329	431600	0.09942
		324000	0.06503	432000	0.0841
		324300	0.06411	432400	0.09603
		324600	0.06145	432800	0.09181
		324900	0.06321	433200	0.09443
		325200	0.06365	433600	0.09504
		325500	0.06487	434000	0.08927
		325800	0.06431	434400	0.08408
		326100	0.05952	434800	0.08957
		326400	0.05717	435200	0.10269
		326700	0.0623	435600	0.08969
		327000	0.06672	436000	0.07602
		327300	0.06404	436400	0.07847
		327600	0.06521	436800	0.09419
		327900	0.06946	437200	0.08992
		328200	0.06199	437600	0.08643
		328500	0.05612	438000	0.1096
		328800	0.05672	438400	0.08863
		329100	0.06479	438800	0.09302
		329400	0.06431	439200	0.08909
		329700	0.06419	439600	0.08357
		330000	0.06483	440000	0.0798
		330300	0.05851	440400	0.08008
		330600	0.05356	440800	0.07334
		330900	0.0599	441200	0.0949
		331200	0.05951	441600	0.09436
		331500	0.06054	442000	0.0854
		331800	0.05874	442400	0.09682
		332100	0.06033	442800	0.10361
		332400	0.05823	443200	0.0983
		332700	0.05773	443600	0.08143
		333000	0.05549	444000	0.08922
		333300	0.06174	444400	0.09714
		333600	0.06022	444800	0.06583
		333900	0.05087	445200	0.09487
		334200	0.06381	445600	0.07366
		334500	0.05453	446000	0.08607
		334800	0.05991	446400	0.07943
		335100	0.05475	446800	0.08079
		335400	0.05915	447200	0.09071
		335700	0.05444	447600	0.07857
		336000	0.05437	448000	0.08081
		336300	0.05948	448400	0.09022
		336600	0.0522	448800	0.08935
		336900	0.05706	449200	0.08737
		337200	0.05781	449600	0.08255
		337500	0.04936	450000	0.08708
		337800	0.05763	450400	0.0856
		338100	0.05372	450800	0.07627
		338400	0.05272	451200	0.07863
		338700	0.05584	451600	0.08024
		339000	0.05309	452000	0.07926
		339300	0.0551	452400	0.07297
		339600	0.05824	452800	0.06601
		339900	0.05504	453200	0.07862
		340200	0.05148	453600	0.08324
		340500	0.05737	454000	0.08237
		340800	0.05678	454400	0.05754
		341100	0.05214	454800	0.08026
		341400	0.05288	455200	0.08275
		341700	0.05552	455600	0.09265
		342000	0.04541	456000	0.06534
		342300	0.05649	456400	0.09034
		342600	0.04965	456800	0.08489
		342900	0.0557	457200	0.08932
		343200	0.05448	457600	0.08723
		343500	0.05491	458000	0.06797
		343800	0.05057	458400	0.0741
		344100	0.05179	458800	0.06487
		344400	0.04901	459200	0.06768
		344700	0.05083	459600	0.08007
		345000	0.05268	460000	0.07573
		345300	0.05126	460400	0.06482
		345600	0.05271	460800	0.08047
		345900	0.05755	461200	0.06052
		346200	0.05401	461600	0.07293
		346500	0.04817	462000	0.0695
		346800	0.05153	462400	0.08056
		347100	0.05747	462800	0.08067
		347400	0.04388	463200	0.06731
		347700	0.05222	463600	0.08289
		348000	0.04764	464000	0.08952
		348300	0.0537	464400	0.08747
		348600	0.04753	464800	0.07775
		348900	0.05139	465200	0.08272
		349200	0.04902	465600	0.06648
		349500	0.0487	466000	0.07245
		349800	0.05054	466400	0.06728
		350100	0.04825	466800	0.06999
		350400	0.04769	467200	0.07046
		350700	0.05397	467600	0.08135
		351000	0.05394	468000	0.06861
		351300	0.04759	468400	0.07773
		351600	0.04337	468800	0.07323
		351900	0.05012	469200	0.06316
		352200	0.05091	469600	0.0764
		352500	0.04978	470000	0.07753
		352800	0.04742	470400	0.08734
		353100	0.0497	470800	0.07756
		353400	0.04866	471200	0.06433
		353700	0.05149	471600	0.07194
		354000	0.04934	472000	0.0812
		354300	0.04572	472400	0.08022
		354600	0.04118	472800	0.07875
		354900	0.05626	473200	0.0643
		355200	0.04854	473600	0.07603
		355500	0.04742	474000	0.05488
		355800	0.04322	474400	0.07193
		356100	0.04756	474800	0.08148
		356400	0.0499	475200	0.07304
		356700	0.04362	475600	0.07985
		357000	0.04616	476000	0.06797
		357300	0.04773	476400	0.08119
		357600	0.04694	476800	0.07772
		357900	0.04646	477200	0.07613
		358200	0.04561	477600	0.0754
		358500	0.04818	478000	0.06907
		358800	0.04204	478400	0.06182
		359100	0.04688	478800	0.07307
		359400	0.04374	479200	0.08001
		359700	0.04832	479600	0.07389
		360000	0.03865	480000	0.05849
		360300	0.04181	480400	0.06479
		360600	0.04868	480800	0.07937
		360900	0.04274	481200	0.09043
		361200	0.05023	481600	0.06774
		361500	0.04581	482000	0.08926
		361800	0.04669	482400	0.07508
		362100	0.04605	482800	0.06942
		362400	0.04287	483200	0.06167
		362700	0.04114	483600	0.08578
		363000	0.04258	484000	0.08956
		363300	0.04512	484400	0.07518
		363600	0.04082	484800	0.08328
		363900	0.04054	485200	0.07485
		364200	0.03669	485600	0.07902
		364500	0.03676	486000	0.07436
		364800	0.04573	486400	0.06857
		365100	0.03816	486800	0.06997
		365400	0.04357	487200	0.05654
		365700	0.03905	487600	0.06364
		366000	0.04463	488000	0.05402
		366300	0.04187	488400	0.06411
		366600	0.03449	488800	0.06359
		366900	0.03864	489200	0.05966
		367200	0.04755	489600	0.07535
		367500	0.04331	490000	0.08495
		367800	0.04094	490400	0.07737
		368100	0.04127	490800	0.07306
		368400	0.03672	491200	0.06077
		368700	0.04086	491600	0.08806
		369000	0.0452	492000	0.07269
		369300	0.0386	492400	0.06213
		369600	0.03726	492800	0.08792
		369900	0.04132	493200	0.05354
		370200	0.03979	493600	0.0582
		370500	0.03652	494000	0.06494
		370800	0.03932	494400	0.06149
		371100	0.03444	494800	0.07265
		371400	0.03442	495200	0.05666
		371700	0.03754	495600	0.05087
		372000	0.04551	496000	0.06788
		372300	0.04407	496400	0.07933
		372600	0.04197	496800	0.06195
		372900	0.03941	497200	0.06295
		373200	0.04388	497600	0.06843
		373500	0.03683	498000	0.05749
		373800	0.03744	498400	0.06513
		374100	0.04281	498800	0.05766
		374400	0.03709	499200	0.06477
		374700	0.03908	499600	0.07222
		375000	0.0373	500000	0.05685
		375300	0.03947	500400	0.03848
		375600	0.03992	500800	0.06872
		375900	0.03954	501200	0.0547
		376200	0.04084	501600	0.06769
		376500	0.0334	502000	0.06046
		376800	0.04337	502400	0.07451
		377100	0.03711	502800	0.06572
		377400	0.03621	503200	0.06475
		377700	0.03756	503600	0.06375
		378000	0.03736	504000	0.0664
		378300	0.03424	504400	0.06109
		378600	0.03931	504800	0.0558
		378900	0.03857	505200	0.06515
		379200	0.0317	505600	0.05849
		379500	0.02926	506000	0.05417
		379800	0.03944	506400	0.05798
		380100	0.04038	506800	0.06455
		380400	0.03901	507200	0.04012
		380700	0.03826	507600	0.05319
		381000	0.02886	508000	0.05187
		381300	0.04049	508400	0.05878
		381600	0.03554	508800	0.06742
		381900	0.03544	509200	0.07241
		382200	0.03606	509600	0.05135
		382500	0.03651	510000	0.06227
		382800	0.03481	510400	0.07479
		383100	0.03471	510800	0.05055
		383400	0.02999	511200	0.05067
		383700	0.03511	511600	0.08574
		384000	0.02838	512000	0.04575
		384300	0.03654	512400	0.05517
		384600	0.02673	512800	0.05597
		384900	0.03316	513200	0.05167
		385200	0.03815	513600	0.05978
		385500	0.02925	514000	0.05682
		385800	0.03047	514400	0.05862
		386100	0.03307	514800	0.06193
		386400	0.03394	515200	0.0581
		386700	0.02914	515600	0.0532
		387000	0.03936	516000	0.06325
		387300	0.0289	516400	0.05996
		387600	0.03179	516800	0.05844
		387900	0.03317	517200	0.05053
		388200	0.02868	517600	0.07053
		388500	0.03772	518000	0.04525
		388800	0.02541	518400	0.04985
		389100	0.03523	518800	0.05122
		389400	0.03064	519200	0.04856
		389700	0.03477	519600	0.06605
		390000	0.02667	520000	0.04061
		390300	0.03	520400	0.06805
		390600	0.03413	520800	0.05699
		390900	0.0336	521200	0.04953
		391200	0.03337	521600	0.05152
		391500	0.03259	522000	0.05186
		391800	0.02777	522400	0.06656
		392100	0.03499	522800	0.04973
		392400	0.03317	523200	0.0492
		392700	0.0362	523600	0.05634
		393000	0.03122	524000	0.06571
		393300	0.02814	524400	0.06124
		393600	0.0288	524800	0.04822
		393900	0.03127	525200	0.07142
		394200	0.03133	525600	0.04228
		394500	0.02621	526000	0.06885
		394800	0.03123	526400	0.0426
		395100	0.02933	526800	0.04656
		395400	0.02495	527200	0.05086
		395700	0.03085	527600	0.03812
		396000	0.03488	528000	0.05645
		396300	0.03165	528400	0.03169
		396600	0.02994	528800	0.05414
		396900	0.03571	529200	0.05052
		397200	0.02722	529600	0.05661
		397500	0.02464	530000	0.05563
		397800	0.03066	530400	0.05151
		398100	0.02883	530800	0.05383
		398400	0.02767	531200	0.04771
		398700	0.03305	531600	0.05086
		399000	0.02683	532000	0.05496
		399300	0.02669	532400	0.05895
		399600	0.02836	532800	0.04377
		399900	0.02679	533200	0.04887
		400200	0.02381	533600	0.04904
		400500	0.03341	534000	0.06605
		400800	0.02813	534400	0.05349
		401100	0.02734	534800	0.05085
		401400	0.02751	535200	0.03712
		401700	0.02408	535600	0.06257
		402000	0.02993	536000	0.0497
		402300	0.03048	536400	0.04178
		402600	0.03024	536800	0.04393
		402900	0.03166	537200	0.03567
		403200	0.03074	537600	0.04308
		403500	0.02496	538000	0.02972
		403800	0.02524	538400	0.04623
		404100	0.02751	538800	0.04325
		404400	0.02111	539200	0.0495
		404700	0.02563	539600	0.04454
		405000	0.02775	540000	0.05098
		405300	0.02976	540400	0.04802
		405600	0.02903	540800	0.04112
		405900	0.02932	541200	0.05216
		406200	0.02833	541600	0.03368
		406500	0.02935	542000	0.06441
		406800	0.02933	542400	0.05034
		407100	0.02448	542800	0.06305
		407400	0.03084	543200	0.03881
		407700	0.02269	543600	0.05101
		408000	0.02325	544000	0.05759
		408300	0.02408	544400	0.03963
		408600	0.03291	544800	0.04805
		408900	0.02664	545200	0.06376
		409200	0.02626	545600	0.05925
		409500	0.0275	546000	0.05759
		409800	0.02435	546400	0.04887
		410100	0.02733	546800	0.05284
		410400	0.02843	547200	0.03748
		410700	0.02833	547600	0.03862
		411000	0.02421	548000	0.04754
		411300	0.02296	548400	0.06258
		411600	0.0241	548800	0.05428
		411900	0.02338	549200	0.05746
		412200	0.0208	549600	0.05661
		412500	0.02368	550000	0.04488
		412800	0.02307	550400	0.06621
		413100	0.02846	550800	0.06008
		413400	0.03102	551200	0.05961
		413700	0.02662	551600	0.06092
		414000	0.02382	552000	0.05398
		414300	0.02461	552400	0.03418
		414600	0.02464	552800	0.04935
		414900	0.02196	553200	0.05066
		415200	0.02709	553600	0.04652
		415500	0.02757	554000	0.04773
		415800	0.0276	554400	0.03847
		416100	0.0262	554800	0.04291
		416400	0.02149	555200	0.05152
		416700	0.02643	555600	0.04274
		417000	0.02068	556000	0.04459
		417300	0.02672	556400	0.05232
		417600	0.0229	556800	0.04605
		417900	0.02419	557200	0.03963
		418200	0.02663	557600	0.04405
		418500	0.02267	558000	0.05724
		418800	0.01996	558400	0.03383
		419100	0.02515	558800	0.05348
		419400	0.02631	559200	0.0444
		419700	0.02307	559600	0.04702
		420000	0.0266	560000	0.04323
		420300	0.02904	560400	0.04819
		420600	0.01939	560800	0.04674
		420900	0.01909	561200	0.06108
		421200	0.02912	561600	0.04258
		421500	0.02586	562000	0.04983
		421800	0.02169	562400	0.05213
		422100	0.02136	562800	0.04885
		422400	0.01995	563200	0.04835
		422700	0.02081	563600	0.03777
		423000	0.02538	564000	0.0358
		423300	0.02206	564400	0.05033
		423600	0.02756	564800	0.04836
		423900	0.02432	565200	0.04192
		424200	0.01981	565600	0.03895
		424500	0.02618	566000	0.05592
		424800	0.01852	566400	0.03054
		425100	0.02042	566800	0.03893
		425400	0.02351	567200	0.03302
		425700	0.01968	567600	0.0549
		426000	0.02517	568000	0.04058
		426300	0.02008	568400	0.03598
		426600	0.02188	568800	0.03367
		426900	0.02347	569200	0.04158
		427200	0.02135	569600	0.0485
		427500	0.01952	570000	0.04207
		427800	0.01843	570400	0.0416
		428100	0.01798	570800	0.03698
		428400	0.01783	571200	0.03466
		428700	0.01531	571600	0.05032
		429000	0.02588	572000	0.01948
		429300	0.02561	572400	0.03431
		429600	0.02419	572800	0.03069
		429900	0.02602	573200	0.0378
		430200	0.02008	573600	0.02244
		430500	0.02107	574000	0.02872
		430800	0.01838	574400	0.04176
		431100	0.02252	574800	0.03744
		431400	0.02246	575200	0.03348
		431700	0.02276	575600	0.03433
		432000	0.01796	576000	0.03992
		432300	0.01963	576400	0.03167
		432600	0.01386	576800	0.04027
		432900	0.02335	577200	0.04224
		433200	0.02107	577600	0.04207
		433500	0.02148	578000	0.0312
		433800	0.01769	578400	0.03349
		434100	0.02348	578800	0.02673
		434400	0.01967	579200	0.03991
		434700	0.02403	579600	0.02607
		435000	0.01783	580000	0.03678
		435300	0.02445	580400	0.02756
		435600	0.02222	580800	0.01634
		435900	0.02147	581200	0.03268
		436200	0.01724	581600	0.02112
		436500	0.02657	582000	0.0338
		436800	0.0236	582400	0.03894
		437100	0.02263	582800	0.02887
		437400	0.02344	583200	0.03628
		437700	0.01894	583600	0.02559
		438000	0.015	584000	0.01784
		438300	0.01993	584400	0.04255
		438600	0.01666	584800	0.02459
		438900	0.01189	585200	0.01519
		439200	0.01402	585600	0.01535
		439500	0.02319	586000	0.02477
		439800	0.02034	586400	0.01172
		440100	0.01526	586800	0.02491
		440400	0.01639	587200	0.02442
		440700	0.02333	587600	0.02607
		441000	0.02304	588000	0.02774
		441300	0.02188	588400	0.02804
		441600	0.01878	588800	0.02836
		441900	0.01667	589200	0.03251
		442200	0.0237	589600	0.02046
		442500	0.02104	590000	0.02359
		442800	0.01725	590400	0.02542
		443100	0.01923	590800	0.0269
		443400	0.02019	591200	0.01997
		443700	0.01316	591600	0.03085
		444000	0.02024	592000	0.02541
		444300	0.01582	592400	0.03134
		444600	0.016	592800	0.02558
		444900	0.01793	593200	0.02607
		445200	0.01639	593600	0.02525
		445500	0.01611	594000	0.01914
		445800	0.01356	594400	0.02936
		446100	0.01257	594800	0.02458
		446400	0.01994	595200	0.03959
		446700	0.02033	595600	0.03333
		447000	0.01302	596000	0.03451
		447300	0.01721	596400	0.02542
		447600	0.01527	596800	0.03778
		447900	0.01258	597200	0.02821
		448200	0.02428	597600	0.02212
		448500	0.01459	598000	0.0399
		448800	0.01822	598400	0.05195
		449100	0.01892	598800	0.03117
		449400	0.01876	599200	0.01767
		449700	0.01285	599600	0.00876
		450000	0.01949	600000	0.04303
		450300	0.01552	600400	0.04155
		450600	0.01967	600800	0.01947
		450900	0.02004	601200	0.03826
		451200	0.0202	601600	0.02228
		451500	0.01638	602000	0.04041
		451800	0.01484	602400	0.02723
		452100	0.02036	602800	0.03611
		452400	0.01046	603200	0.03958
		452700	0.01032	603600	0.03199
		453000	0.01974	604000	0.03564
		453300	0.01425	604400	0.03018
		453600	0.01762	604800	0.03149
		453900	0.01964	605200	0.03217
		454200	0.01866	605600	0.01141
		454500	0.01454	606000	0.02804
		454800	0.0165	606400	0.03861
		455100	0.01795	606800	0.01916
		455400	0.02118	607200	0.02491
		455700	0.01723	607600	0.02507
		456000	0.01512	608000	0.03743
		456300	0.01753	608400	0.03776
		456600	0.01861	608800	0.02212
		456900	0.01624	609200	0.03529
		457200	0.0147	609600	0.02623
		457500	0.01471	610000	0.03775
		457800	0.01946	610400	0.04996
		458100	0.01667	610800	0.03661
		458400	0.01679	611200	0.03085
		458700	0.01229	611600	0.02788
		459000	0.01979	612000	0.03282
		459300	0.0127	612400	0.0203
		459600	0.02048	612800	0.02244
		459900	0.01315	613200	0.0297
		460200	0.01526	613600	0.01832
		460500	0.01258	614000	0.02805
		460800	0.01907	614400	0.01388
		461100	0.01722	614800	0.02426
		461400	0.0099	615200	0.02936
		461700	0.02103	615600	0.03051
		462000	0.01597	616000	0.03464
		462300	0.01243	616400	0.02606
		462600	0.013	616800	0.00745
		462900	0.01819	617200	0.02393
		463200	0.01201	617600	0.00993
		463500	0.01158	618000	0.02393
		463800	0.01285	618400	0.0348
		464100	0.01666	618800	0.0175
		464400	0.02088	619200	0.03661
		464700	0.01075	619600	0.03909
		465000	0.01794	620000	0.01898
		465300	0.01469	620400	0.0287
		465600	0.01298	620800	0.03083
		465900	0.01806	621200	0.02903
		466200	0.02511	621600	0.03711
		466500	0.01454	622000	0.0384
		466800	0.01595	622400	0.03693
		467100	0.0103	622800	0.02079
		467400	0.01143	623200	0.03132
		467700	0.01369	623600	0.03498
		468000	0.01354	624000	0.01898
		468300	0.01538	624400	0.02145
		468600	0.01327	624800	0.03892
		468900	0.01822	625200	0.02047
		469200	0.01286	625600	0.03496
		469500	0.01719	626000	0.0315
		469800	0.01988	626400	0.02062
		470100	0.0144	626800	0.03431
		470400	0.01272	627200	0.02919
		470700	0.01626	627600	0.03248
		471000	0.01427	628000	0.01569
		471300	0.01833	628400	0.02954
		471600	0.01539	628800	0.02953
		471900	0.00847	629200	0.0259
		472200	0.01355	629600	0.03993
		472500	0.01285	630000	0.03281
		472800	0.01369	630400	0.03051
		473100	0.011	630800	0.04303
		473400	0.01087	631200	0.03331
		473700	0.01032	631600	0.02853
		474000	0.01046	632000	0.04253
		474300	0.0058	632400	0.03676
		474600	0.01565	632800	0.02013
		474900	0.01844	633200	0.03281
		475200	0.01323	633600	0.03546
		475500	0.00552	634000	0.01914
		475800	0.0106	634400	0.03117
		476100	0.00862	634800	0.03314
		476400	0.01073	635200	0.03216
		476700	0.01509	635600	0.02869
		477000	0.01199	636000	0.03231
		477300	0.01187	636400	0.03643
		477600	0.00592	636800	0.0432
		477900	0.01775	637200	0.02936
		478200	0.01397	637600	0.03843
		478500	0.00805	638000	0.02507
		478800	0.01312	638400	0.01437
		479100	0.00706	638800	0.03067
		479400	0.01481	639200	0.03873
		479700	0.0141	639600	0.03085
		480000	0.01199	640000	0.03382
		480300	0.0107	640400	0.01898
		480600	0.00552	640800	0.02638
		480900	0.01059	641200	0.02721
		481200	0.00369	641600	0.0305
		481500	0.01567	642000	0.0297
		481800	0.00804	642400	0.02539
		482100	0.01918	642800	0.02786
		482400	0.01016	643200	0.0389
		482700	0.00946	643600	0.01619
		483000	0.01622	644000	0.02096
		483300	0.00847	644400	0.02176
		483600	0.01381	644800	0.01867
		483900	0.01295	645200	0.02639
		484200	0.01903	645600	0.01931
		484500	0.0127	646000	0.02113
		484800	0.00947	646400	0.03281
		485100	0.01802	646800	0.02623
		485400	0.01071	647200	0.02013
		485700	0.01424	647600	0.01239
		486000	0.01676	648000	0.03628
		486300	0.01648	648400	0.0315
		486600	0.01129	648800	0.03413
		486900	0.0141	649200	0.02936
		487200	0.00862	649600	0.03215
		487500	0.01563	650000	0.01584
		487800	0.01086	650400	0.0343
		488100	0.01383	650800	0.01882
		488400	0.00608	651200	0.0343
		488700	0.01928	651600	0.02195
		489000	0.01746	652000	0.03232
		489300	0.01114	652400	0.02919
		489600	0.01578	652800	0.01684
		489900	0.01366	653200	0.01897
		490200	0.00807	653600	0.03299
		490500	0.01255	654000	0.02491
		490800	0.01844	654400	0.02162
		491100	0.00411	654800	0.02902
		491400	0.01523	655200	0.02459
		491700	0.01197	655600	0.02557
		492000	0.00875	656000	0.03298
		492300	0.01156	656400	0.02986
		492600	0.01396	656800	0.02195
		492900	0.01015	657200	0.02327
		493200	0.01648	657600	0.02013
		493500	0.01044	658000	0.00564
		493800	0.01199	658400	0.02672
		494100	0.01635	658800	0.0213
		494400	0.00987	659200	0.0231
		494700	0.00679	659600	0.03923
		495000	0.00974	660000	0.02838
		495300	0.01464	660400	0.0203
		495600	0.01353	660800	0.0142
		495900	0.01126	661200	0.00515
		496200	0.01073	661600	0.02343
		496500	0.00818	662000	0.03643
		496800	0.01423	662400	0.03381
		497100	0.01325	662800	0.02211
		497400	0.0086	663200	0.01042
		497700	0.00903	663600	0.0264
		498000	0.00523	664000	0.02113
		498300	0.01494	664400	0.01553
		498600	0.01127	664800	0.00613
		498900	0.01046	665200	0.03002
		499200	0.01127	665600	0.031
		499500	0.01255	666000	0.02573
		499800	0.00874	666400	0.01075
		500100	0.00763	666800	0.02755
		500400	0.0159	667200	0.03019
		500700	0.00776	667600	0.02475
		501000	0.00762	668000	0.01158
		501300	0.00959	668400	0.02047
		501600	0.01253	668800	0.004
		501900	0.01396	669200	0.02457
		502200	0.01031	669600	0.02063
		502500	0.00974	670000	0.01684
		502800	0.01803	670400	0.03052
		503100	0.01564	670800	0.0404
		503400	0.01085	671200	0.00844
		503700	0.01211	671600	0.00977
		504000	0.01309	672000	0.02573
		504300	0.01129	672400	0.03199
		504600	0.00678	672800	0.01865
		504900	0.00762	673200	0.01356
		505200	0.01507	673600	0.01585
		505500	0.0093	674000	0.03925
		505800	0.01326	674400	0.0175
		506100	0.01352	674800	0.01388
		506400	0.00875	675200	0.0203
		506700	0.00735	675600	0.02062
		507000	0.01422	676000	0.0142
		507300	0.00144	676400	0.03148
		507600	0.0173	676800	0.00697
		507900	0.00622	677200	0.02557
		508200	0.0086	677600	0.01405
		508500	0.00846	678000	0.01634
		508800	0.01171	678400	0.03593
		509100	0.00678	678800	0.0287
		509400	0.01297	679200	0.01174
		509700	0.0065	679600	0.03084
		510000	0.00987	680000	0.02672
		510300	0.0103	680400	0.02606
		510600	0.00439	680800	0.02096
		510900	0.00734	681200	0.0198
		511200	0.00888	681600	0.01011
		511500	0.01408	682000	0.02738
		511800	0.01182	682400	0.03247
		512100	0.00256	682800	0.02145
		512400	0.0065	683200	0.0399
		512700	0.01533	683600	0.01141
		513000	0.00327	684000	0.02194
		513300	0.0096	684400	0.0208
		513600	0.01042	684800	0.04301
		513900	0.00973	685200	0.0282
		514200	0.00537	685600	0.02392
		514500	0.01086	686000	0.01964
		514800	0.01071	686400	0.00862
		515100	0.00832	686800	0.01897
		515400	0.00804	687200	0.00943
		515700	0.0117	687600	0.02343
		516000	0.00846	688000	0.01567
		516300	0.00903	688400	0.03215
		516600	0.00607	688800	0.01668
		516900	0.00551	689200	0.02276
		517200	0.01143	689600	0.02573
		517500	0.00579	690000	0.01157
		517800	0.00635	690400	0.01504
		518100	0.00382	690800	0.01552
		518400	0.01168	691200	0.0269
		518700	0.00972	691600	0.01951
		519000	0.000872556	692000	0.02081
		519300	0.0079	692400	0.02343
		519600	0.00312	692800	0.00878
		519900	0.00818	693200	0.01867
		520200	0.00565	693600	0.02014
		520500	0.00762	694000	0.00465
		520800	0.00721	694400	0.0137
		521100	0.00845	694800	0.01749
		521400	0.01085	695200	0.01783
		521700	0.00229	695600	0.03051
		522000	0.00495	696000	0.01554
		522300	0.01168	696400	0.01537
		522600	0.0086	696800	0.00994
		522900	0.00788	697200	0.00383
		523200	0.0107	697600	0.01486
		523500	0.00438	698000	0.01355
		523800	0.00467	698400	0.0198
		524100	0.00705	698800	0.01257
		524400	0.00734	699200	0.02078
		524700	0.0058	699600	0.01602
		525000	-0.00151	700000	0.01355
		525300	0.00958	700400	0.02261
		525600	0.00706	700800	0.0073
		525900	0.01211	701200	0.02919
		526200	0.00593	701600	0.02162
		526500	0.00819	702000	0.01552
		526800	0.00228	702400	0.00861
		527100	0.00903	702800	0.0198
		527400	0.01029	703200	0.02621
		527700	0.00735	703600	0.01322
		528000	0.00608	704000	0.00663
		528300	0.002	704400	0.03216
		528600	0.00677	704800	0.01356
		528900	0.00382	705200	0.01538
		529200	0.0041	705600	0.0305
		529500	0.00116	706000	0.02179
		529800	0.01114	706400	0.02195
		530100	0.0138	706800	0.00384
		530400	0.00382	707200	0.02888
		530700	0.00412	707600	0.00137
		531000	0.00565	708000	0.0333
		531300	0.01254	708400	0.02606
		531600	0.00509	708800	0.02804
		531900	0.00719	709200	0.0096
		532200	0.01495	709600	0.00121
		532500	0.00733	710000	0.02572
		532800	0.00775	710400	0.03331
		533100	0.0138	710800	0.03115
		533400	0.00677	711200	0.00861
		533700	0.01141	711600	0.01504
		534000	0.00466	712000	0.0297
		534300	0.0152	712400	0.00565
		534600	0.00649	712800	0.0147
		534900	0.000452684	713200	0.02244
		535200	0.0093	713600	0.01602
		535500	0.0034	714000	0.0101
		535800	0.00959	714400	0.01504
		536100	0.00565	714800	0.0175
		536400	0.00566	715200	0.00712
		536700	0.00861	715600	0.01388
		537000	0.00663	716000	0.01355
		537300	0.00916	716400	0.0175
		537600	0.01056	716800	0.0198
		537900	0.01279	717200	0.01536
		538200	0.00999	717600	0.01239
		538500	0.0065	718000	0.0198
		538800	0.00748	718400	0.02689
		539100	0.01057	718800	0.03873
		539400	0.01028	719200	-0.00124
		539700	0.00326	719600	0.02524
		540000	0.00972	720000	0.01124
		540300	0.01113	720400	0.01865
		540600	0.00396	720800	0.0282
		540900	0.00495	721200	0.00121
		541200	0.00214	721600	0.0091
		541500	0.00874	722000	0.01487
		541800	0.00649	722400	0.01454
		542100	0.01084	722800	0.02918
		542400	0.00284	723200	0.01373
		542700	0.01198	723600	0.01569
		543000	0.00664	724000	0.0111
		543300	0.00677	724400	0.02901
		543600	0.00621	724800	-0.00192
		543900	0.00803	725200	0.0137
		544200	0.00859	725600	0.03182
		544500	0.00816	726000	0.02771
		544800	0.00579	726400	0.0221
		545100	0.00845	726800	0.0267
		545400	0.00663	727200	0.02112
		545700	0.00959	727600	0.01635
		546000	0.00649	728000	0.01061
		546300	0.00201	728400	0.02968
		546600	0.00397	728800	0.00581
		546900	-0.00333	729200	0.01537
		547200	0.0079	729600	0.02836
		547500	0.00145	730000	0.03264
		547800	0.000728703	730400	0.02426
		548100	0.00803	730800	0.03246
		548400	0.00761	731200	0.00663
		548700	0.00734	731600	0.03939
		549000	0.00789	732000	0.0119
		549300	0.00537	732400	0.01488
		549600	0.00889	732800	0.01355
		549900	0.00819	733200	0.00319
		550200	0.00537	733600	0.00533
		550500	-0.00222	734000	0.0356
		550800	0.00706	734400	0.03446
		551100	0.00803	734800	0.03065
		551400	0.00454	735200	0.02606
		551700	0.00523	735600	0.0272
		552000	0.00424	736000	0.0175
		552300	0.00579	736400	0.01093
		552600	0.00297	736800	0.02902
		552900	0.01127	737200	0.02658
		553200	0.00411	737600	0.02261
		553500	0.00649	738000	0.02673
		553800	0.01041	738400	0.00959
		554100	0.00692	738800	0.01438
		554400	0.00481	739200	0.01422
		554700	0.00803	739600	0.02376
		555000	0.00017476	740000	0.01717
		555300	0.00874	740400	0.01536
		555600	0.00508	740800	0.01931
		555900	0.00803	741200	0.01472
		556200	0.00621	741600	0.0078
		556500	-0.000393668	742000	0.02787
		556800	0.00468	742400	0.02178
		557100	0.00354	742800	0.02047
		557400	0.00452	743200	0.02112
		557700	-0.00137	743600	0.02491
		558000	0.00538	744000	0.03695
		558300	0.00732	744400	0.02639
		558600	0.00284	744800	0.02969
		558900	0.002	745200	0.0282
		559200	0.00284	745600	0.01766
		559500	0.0027	746000	0.01714
		559800	0.00523	746400	0.01587
		560100	0.00746	746800	0.01734
		560400	0.002	747200	0.02375
		560700	0.00467	747600	0.03593
		561000	2.97658e-05	748000	0.0124
		561300	0.00831	748400	0.02738
		561600	0.00397	748800	0.02622
		561900	0.00255	749200	0.0318
		562200	0.00678	749600	0.02278
		562500	0.00494	750000	0.03724
		562800	0.00425	750400	0.02095
		563100	0.00438	750800	0.02359
		563400	0.01365	751200	0.02457
		563700	0.00494	751600	0.01832
		564000	0.0041	752000	0.01421
		564300	0.00158	752400	0.01356
		564600	0.00257	752800	0.02409
		564900	0.01	753200	0.01092
		565200	0.0107	753600	0.02063
		565500	0.0072	754000	0.02259
		565800	0.00789	754400	0.01538
		566100	0.00298	754800	0.01059
		566400	0.000315831	755200	0.02804
		566700	0.000452913	755600	0.02738
		567000	0.00552	756000	0.01884
		567300	0.0041	756400	0.02359
		567600	0.00943	756800	0.0078
		567900	0.00355	757200	0.02457
		568200	0.00677	757600	0.02688
		568500	0.0062	758000	0.02342
		568800	0.00537	758400	0.02491
		569100	0.00676	758800	0.02343
		569400	-0.0029	759200	0.01618
		569700	0.00789	759600	0.03693
		570000	0.00143	760000	0.00797
		570300	0.00874	760400	0.01076
		570600	0.000741	760800	0.02604
		570900	0.00368	761200	0.01981
		571200	0.00579	761600	0.02228
		571500	0.00452	762000	0.00665
		571800	0.00438	762400	0.01406
		572100	0.00633	762800	0.01898
		572400	0.00999	763200	0.02111
		572700	0.01307	763600	0.02706
		573000	0.00705	764000	0.02607
		573300	0.00312	764400	0.01568
		573600	0.00607	764800	0.02245
		573900	0.00494	765200	0.01915
		574200	0.00199	765600	0.01666
		574500	0.00941	766000	0.01734
		574800	0.00522	766400	0.03032
		575100	0.00718	766800	0.02114
		575400	-0.000106159	767200	0.02705
		575700	0.00678	767600	0.01931
		576000	0.00509	768000	0.00927
		576300	0.00312	768400	0.02194
		576600	0.00368	768800	0.02047
		576900	0.00648	769200	0.02211
		577200	0.00424	769600	0.01849
		577500	0.0041	770000	0.02409
		577800	0.00678	770400	0.03463
		578100	0.00593	770800	0.01602
		578400	0.00452	771200	0.03361
		578700	0.00129	771600	0.02869
		579000	0.00803	772000	0.02245
		579300	0.00242	772400	0.02277
		579600	0.00311	772800	0.00862
		579900	-0.00375	773200	0.02013
		580200	0.00299	773600	0.01783
		580500	-0.000246097	774000	0.02343
		580800	-0.00164	774400	0.01652
		581100	0.00522	774800	0.02327
		581400	0.00494	775200	0.01158
		581700	-0.000391056	775600	0.02539
		582000	-0.00025033	776000	0.0272
		582300	0.00298	776400	0.0129
		582600	0.00972	776800	0.01288
		582900	0.0055	777200	0.02294
		583200	0.00453	777600	0.01487
		583500	0.00788	778000	0.01388
		583800	0.01026	778400	0.02146
		584100	0.00213	778800	0.01009
		584400	0.00369	779200	0.01174
		584700	0.00579	779600	0.01256
		585000	0.0034	780000	0.02886
		585300	0.00396	780400	0.01783
		585600	0.00354	780800	0.02259
		585900	0.00396	781200	0.02622
		586200	-0.00151	781600	0.00779
		586500	0.00143	782000	0.044
		586800	0.00242	782400	0.0203
		587100	0.000592142	782800	0.02228
		587400	0.00747	783200	0.01421
		587700	-0.0036	783600	0.02705
		588000	0.00592	784000	0.01652
		588300	0.0027	784400	0.01339
		588600	0.002	784800	0.01702
		588900	0.00242	785200	0.00977
		589200	0.00283	785600	0.01882
		589500	0.00956	786000	0.01635
		589800	0.00271	786400	0.01553
		590100	0.000461609	786800	0.0328
		590400	-0.00642	787200	0.01931
		590700	0.0048	787600	0.02359
		591000	0.00493	788000	0.03296
		591300	-0.00221	788400	0.02326
		591600	-0.00248	788800	0.0119
		591900	0.00537	789200	0.0203
		592200	-0.000934407	789600	0.01964
		592500	0.00452	790000	0.02574
		592800	0.0041	790400	0.00649
		593100	-0.00474	790800	0.01602
		593400	0.000318721	791200	0.01158
		593700	0.00634	791600	0.03313
		594000	0.002	792000	0.02458
		594300	0.00368	792400	0.01964
		594600	0.00663	792800	0.02902
		594900	-0.00165	793200	0.0221
		595200	0.00242	793600	0.02325
		595500	0.0048	794000	0.03117
		595800	0.00664	794400	0.02573
		596100	0.00494	794800	0.00894
		596400	0.00102	795200	0.02096
		596700	0.000735822	795600	0.018
		597000	0.0041	796000	0.01536
		597300	0.000733203	796400	0.02441
		597600	0.00537	796800	0.000384373
		597900	-0.00166	797200	0.03167
		598200	0.00509	797600	0.03726
		598500	0.00212	798000	0.03134
		598800	0.00549	798400	0.02573
		599100	0.00367	798800	0.01684
[truncated: 1,335 more rows]

## Sheet: Fig. 3c
			0 min	1 min	2 min	3 min	4 min	5 min	6 min	7 min	8 min	9 min	10 min
Fig. 3c		Wavelength (nm)	Absorbance (a.u.)	Absorbance (a.u.)	Absorbance (a.u.)	Absorbance (a.u.)	Absorbance (a.u.)	Absorbance (a.u.)	Absorbance (a.u.)	Absorbance (a.u.)	Absorbance (a.u.)	Absorbance (a.u.)	Absorbance (a.u.)
		800	0.001039	0.001087	0.000589	0.000679	0.001362	0.000789	0.001267	0.001081	0.001232	0.00087	0.001349
		798	0.001352	0.00106	0.000903	0.00095	0.001379	0.000977	0.001055	0.00119	0.00124	0.000795	0.001458
		796	0.001254	0.001151	0.000656	0.000844	0.001285	0.000947	0.001113	0.000957	0.001385	0.000881	0.001092
		794	0.000953	0.000813	0.000608	0.000665	0.001271	0.000786	0.00097	0.000785	0.001122	0.000782	0.001206
		792	0.001097	0.001025	0.000806	0.000762	0.001121	0.001021	0.001065	0.000823	0.001143	0.000902	0.001425
		790	0.001154	0.000928	0.000797	0.000973	0.00127	0.00089	0.000921	0.001147	0.00114	0.000621	0.001155
		788	0.001509	0.00126	0.000927	0.000951	0.001456	0.001235	0.001318	0.001407	0.001331	0.000976	0.001354
		786	0.001503	0.001378	0.000887	0.001307	0.001677	0.001229	0.001528	0.001483	0.001565	0.001098	0.001568
		784	0.00117	0.00108	0.000748	0.00086	0.001327	0.000879	0.00125	0.001092	0.001237	0.000726	0.001391
		782	0.001313	0.001224	0.001115	0.00101	0.001518	0.001163	0.001352	0.001306	0.001549	0.001031	0.001476
		780	0.001276	0.001372	0.001063	0.001106	0.001489	0.001102	0.001475	0.001376	0.001561	0.001184	0.001664
		778	0.00112	0.001	0.000682	0.000845	0.001247	0.001096	0.001302	0.001064	0.001278	0.000763	0.00143
		776	0.001171	0.001343	0.000958	0.001142	0.001405	0.001078	0.001433	0.001284	0.001465	0.001057	0.001406
		774	0.001348	0.00116	0.00074	0.000894	0.001421	0.001068	0.001579	0.001219	0.001336	0.001111	0.001406
		772	0.001263	0.001304	0.001016	0.00092	0.001562	0.001124	0.001483	0.001299	0.001488	0.001225	0.001516
		770	0.000974	0.000979	0.000539	0.00071	0.001283	0.000718	0.001104	0.001165	0.001065	0.000912	0.00136
		768	0.001117	0.001258	0.000951	0.000855	0.001107	0.000886	0.001137	0.001138	0.001206	0.000978	0.001247
		766	0.000959	0.000862	0.000721	0.000582	0.00105	0.00079	0.001253	0.000994	0.001126	0.000946	0.001161
		764	0.001509	0.001204	0.000792	0.000978	0.001492	0.001022	0.001149	0.001145	0.001245	0.001187	0.001485
		762	0.001162	0.001051	0.000801	0.000877	0.001202	0.000941	0.001153	0.001181	0.00124	0.000908	0.001234
		760	0.001184	0.001225	0.000841	0.00089	0.001306	0.000925	0.00121	0.001219	0.001272	0.001115	0.001235
		758	0.001226	0.001002	0.000788	0.000859	0.001069	0.000938	0.001231	0.001172	0.001343	0.001181	0.001281
		756	0.001269	0.00095	0.000547	0.000563	0.001175	0.000821	0.001115	0.000979	0.001127	0.000836	0.001237
		754	0.001081	0.000982	0.000709	0.000895	0.001376	0.000996	0.001234	0.001206	0.001074	0.00114	0.001531
		752	0.000975	0.001039	0.000745	0.000853	0.001245	0.001119	0.001331	0.001149	0.001238	0.000951	0.001387
		750	0.001042	0.00111	0.000785	0.00106	0.001346	0.001088	0.001373	0.001106	0.001327	0.001081	0.001577
		748	0.000899	0.000881	0.000633	0.000734	0.001175	0.000991	0.001087	0.001058	0.001222	0.000776	0.001299
		746	0.000901	0.000797	0.000708	0.000705	0.001172	0.000867	0.001126	0.001077	0.001136	0.000944	0.001315
		744	0.001137	0.001092	0.000749	0.000895	0.001177	0.001045	0.001268	0.001349	0.001311	0.00099	0.001345
		742	0.001264	0.001079	0.000759	0.000727	0.001281	0.000929	0.001247	0.001376	0.001393	0.001029	0.001565
		740	0.001124	0.000923	0.000598	0.000618	0.001179	0.000999	0.001173	0.001024	0.001106	0.000951	0.001326
		738	0.001133	0.000961	0.000701	0.000734	0.001221	0.00113	0.00128	0.00133	0.001256	0.000902	0.0015
		736	0.001115	0.001172	0.000833	0.000811	0.001455	0.001012	0.001462	0.001441	0.001407	0.001164	0.001523
		734	0.001024	0.000892	0.000812	0.000783	0.00131	0.000932	0.001209	0.001179	0.001177	0.001034	0.00145
		732	0.000956	0.001014	0.000669	0.000845	0.001286	0.001039	0.001261	0.00117	0.001209	0.001064	0.00139
		730	0.001141	0.00107	0.000822	0.000866	0.001479	0.00104	0.001272	0.001265	0.001348	0.001115	0.001488
		728	0.001046	0.000936	0.000766	0.000848	0.001302	0.000899	0.001328	0.001227	0.001319	0.001098	0.001501
		726	0.001142	0.000933	0.000697	0.000762	0.001274	0.000891	0.001262	0.001333	0.001245	0.00095	0.001247
		724	0.00105	0.000857	0.000535	0.000617	0.001206	0.000797	0.001192	0.001149	0.001166	0.000908	0.001363
		722	0.000973	0.000874	0.00065	0.000622	0.001198	0.000878	0.00117	0.001077	0.001041	0.000996	0.001453
		720	0.001064	0.000984	0.0006	0.000751	0.001252	0.000803	0.001234	0.001069	0.001065	0.000977	0.001376
		718	0.001105	0.00095	0.000639	0.000868	0.001089	0.000928	0.001112	0.001168	0.001241	0.000978	0.001372
		716	0.001049	0.000809	0.000629	0.000587	0.001042	0.000758	0.001138	0.001067	0.001152	0.000905	0.001222
		714	0.000938	0.000717	0.000489	0.000503	0.000904	0.000706	0.001169	0.001028	0.001073	0.000829	0.001243
		712	0.000931	0.000786	0.000552	0.000551	0.001085	0.000719	0.001251	0.001122	0.001195	0.000853	0.001303
		710	0.001022	0.000858	0.000539	0.000656	0.001088	0.000814	0.001071	0.001067	0.001085	0.000823	0.001274
		708	0.00107	0.000842	0.000672	0.000527	0.001132	0.000815	0.001042	0.001131	0.001101	0.000844	0.001355
		706	0.001018	0.000942	0.000647	0.000667	0.001109	0.000863	0.001098	0.00105	0.001347	0.000887	0.001378
		704	0.001178	0.000951	0.000645	0.00078	0.00115	0.000864	0.001205	0.001248	0.001292	0.000973	0.001399
		702	0.001145	0.000923	0.000731	0.000673	0.001137	0.000917	0.001238	0.001159	0.001306	0.00106	0.001418
		700	0.001177	0.001061	0.000851	0.000945	0.001233	0.001046	0.001312	0.001341	0.001336	0.000967	0.001533
		698	0.001094	0.000932	0.000833	0.000735	0.001162	0.000996	0.001294	0.001372	0.001268	0.001001	0.001377
		696	0.001135	0.00095	0.000813	0.00066	0.001181	0.000935	0.001277	0.001268	0.001139	0.001047	0.001414
		694	0.001315	0.001033	0.000843	0.000683	0.001119	0.001037	0.001317	0.001126	0.001333	0.001033	0.00151
		692	0.001068	0.000888	0.000747	0.000631	0.001117	0.00097	0.001214	0.001303	0.001286	0.001139	0.001383
		690	0.001061	0.000884	0.000666	0.000702	0.001113	0.000941	0.001298	0.001343	0.001138	0.001061	0.001351
		688	0.000995	0.000894	0.000559	0.000708	0.001079	0.000968	0.001326	0.001248	0.001265	0.001013	0.001359
		686	0.000879	0.000801	0.000597	0.00064	0.001053	0.000964	0.001269	0.001219	0.001335	0.001034	0.00135
		684	0.000969	0.000809	0.000608	0.000761	0.00117	0.001015	0.001296	0.001272	0.001404	0.001081	0.001452
		682	0.001037	0.000947	0.000695	0.00079	0.001272	0.000919	0.001299	0.001208	0.001371	0.001147	0.001421
		680	0.001021	0.000879	0.000522	0.000635	0.001097	0.000816	0.001227	0.001033	0.001142	0.001	0.001368
		678	0.000811	0.000886	0.000565	0.00062	0.001132	0.000837	0.001276	0.001109	0.001143	0.000996	0.001425
		676	0.000902	0.000864	0.000654	0.000679	0.001111	0.000962	0.001316	0.001238	0.0012	0.001098	0.001461
		674	0.001006	0.000912	0.000702	0.000731	0.001215	0.000965	0.001336	0.001311	0.001367	0.001201	0.001545
		672	0.001066	0.000986	0.000536	0.000666	0.001259	0.001007	0.001391	0.001303	0.001361	0.00119	0.001551
		670	0.001027	0.000926	0.000569	0.000573	0.001139	0.000952	0.001255	0.001238	0.001231	0.00109	0.001471
		668	0.000945	0.000877	0.000587	0.00058	0.00109	0.000835	0.001229	0.001193	0.001207	0.000971	0.001493
		666	0.001012	0.000907	0.000591	0.000633	0.001142	0.001024	0.001285	0.001298	0.001227	0.001062	0.001426
		664	0.00097	0.000901	0.000733	0.000667	0.001157	0.00108	0.001334	0.001299	0.001274	0.001102	0.001446
		662	0.00105	0.000945	0.000723	0.000668	0.001205	0.001059	0.001404	0.001343	0.001392	0.001122	0.001449
		660	0.001125	0.000881	0.00062	0.000461	0.00108	0.000908	0.001339	0.001282	0.001269	0.001016	0.001386
		658	0.001112	0.00102	0.000641	0.000614	0.0011	0.001015	0.001387	0.001352	0.001362	0.001121	0.001446
		656	0.001165	0.001021	0.000751	0.00068	0.001197	0.0011	0.001482	0.001408	0.001434	0.001245	0.001616
		654	0.001152	0.000984	0.000757	0.000666	0.00122	0.00103	0.001435	0.001339	0.001448	0.001143	0.00152
		652	0.001228	0.001086	0.000791	0.000692	0.001275	0.001037	0.001457	0.001397	0.001444	0.001221	0.001654
		650	0.001282	0.001171	0.000866	0.000804	0.001329	0.001134	0.001628	0.001477	0.001542	0.001312	0.001678
		648	0.001357	0.001134	0.000833	0.000842	0.001308	0.00114	0.001579	0.001568	0.001544	0.00136	0.001694
		646	0.001412	0.001356	0.001021	0.001042	0.001516	0.001422	0.001833	0.001781	0.001777	0.001545	0.001814
		644	0.001549	0.001442	0.001212	0.001214	0.001758	0.001554	0.002047	0.001893	0.001934	0.001644	0.00196
		642	0.001735	0.001658	0.001337	0.001278	0.001868	0.001656	0.002209	0.002015	0.002109	0.001775	0.00223
		640	0.001989	0.001845	0.001592	0.00149	0.002014	0.00193	0.002408	0.00228	0.002268	0.001966	0.002331
		638	0.002238	0.002095	0.001824	0.001725	0.002302	0.002208	0.002554	0.002451	0.002484	0.002327	0.002601
		636	0.002421	0.002302	0.00207	0.001972	0.00251	0.00239	0.002782	0.002686	0.002778	0.002535	0.002822
		634	0.00267	0.002528	0.002314	0.002247	0.002815	0.002618	0.003165	0.002984	0.002986	0.002749	0.003055
		632	0.002575	0.002581	0.002317	0.002137	0.002875	0.002712	0.003126	0.003006	0.003038	0.002738	0.003086
		630	0.002492	0.002462	0.002204	0.002084	0.002642	0.002574	0.003037	0.002949	0.002861	0.002616	0.002945
		628	0.002375	0.002313	0.002097	0.001884	0.002555	0.002388	0.002839	0.002781	0.002656	0.002459	0.002829
		626	0.002226	0.002082	0.001915	0.001782	0.002334	0.002184	0.002651	0.002638	0.002511	0.002353	0.002661
		624	0.001915	0.001798	0.001608	0.001497	0.002141	0.001966	0.002438	0.002379	0.002272	0.00207	0.002362
		622	0.001749	0.001545	0.001435	0.001325	0.00196	0.001748	0.002212	0.002167	0.002139	0.001867	0.002237
		620	0.001627	0.001465	0.00133	0.001215	0.001806	0.001604	0.002136	0.002043	0.001939	0.001734	0.002112
		618	0.001558	0.001477	0.00124	0.001135	0.001699	0.001529	0.002053	0.001978	0.001929	0.001754	0.002041
		616	0.00147	0.001331	0.001148	0.001051	0.00164	0.001443	0.00199	0.00186	0.001885	0.001618	0.001915
		614	0.001308	0.001172	0.000972	0.000911	0.00153	0.001304	0.001824	0.001718	0.001719	0.001463	0.001751
		612	0.001444	0.001152	0.000992	0.000933	0.001608	0.001327	0.001881	0.001767	0.001751	0.001461	0.001805
		610	0.001479	0.00131	0.001072	0.000997	0.001585	0.001408	0.001899	0.001825	0.001741	0.001468	0.001882
		608	0.001458	0.001325	0.001144	0.001085	0.001594	0.001426	0.001871	0.001804	0.001702	0.00151	0.001882
		606	0.001434	0.0013	0.001129	0.001038	0.001627	0.001477	0.001906	0.001862	0.00173	0.001549	0.001915
		604	0.00158	0.001419	0.001177	0.001153	0.001653	0.001569	0.002002	0.001899	0.00185	0.001626	0.002062
		602	0.001639	0.001501	0.001339	0.001247	0.001718	0.001558	0.002056	0.001998	0.001949	0.001712	0.002109
		600	0.001689	0.001607	0.001416	0.00135	0.001879	0.001695	0.002214	0.00218	0.002076	0.001889	0.002149
		598	0.001795	0.001654	0.001486	0.001396	0.002012	0.001854	0.002295	0.002253	0.002145	0.001934	0.002296
		596	0.001936	0.001746	0.001592	0.001521	0.002072	0.001867	0.002345	0.002287	0.002287	0.00196	0.002383
		594	0.002156	0.001938	0.001833	0.001774	0.002255	0.002039	0.002557	0.002516	0.002464	0.002211	0.002583
		592	0.00234	0.002087	0.002016	0.001954	0.002371	0.002236	0.002716	0.002652	0.002542	0.002408	0.002803
		590	0.002521	0.002309	0.002221	0.002132	0.0026	0.002437	0.002912	0.002832	0.002747	0.002607	0.002915
		588	0.002779	0.002644	0.002419	0.0024	0.002896	0.002673	0.003151	0.003098	0.003101	0.002874	0.00317
		586	0.003021	0.002864	0.002599	0.0027	0.003079	0.002918	0.003437	0.003385	0.003323	0.00308	0.003403
		584	0.003273	0.003094	0.002865	0.002906	0.003316	0.003184	0.003702	0.00368	0.003575	0.003343	0.003634
		582	0.003435	0.003321	0.003152	0.003037	0.003555	0.003382	0.003908	0.003848	0.00377	0.003596	0.003845
		580	0.00357	0.003451	0.003295	0.003129	0.003687	0.003539	0.004074	0.003993	0.003934	0.003702	0.003986
		578	0.003624	0.003432	0.003276	0.003172	0.003692	0.003555	0.004064	0.003984	0.003955	0.003749	0.004024
		576	0.003508	0.003339	0.003238	0.003123	0.00365	0.003469	0.003992	0.003937	0.003905	0.003631	0.003984
		574	0.00338	0.003242	0.003141	0.002985	0.003551	0.00334	0.003896	0.003798	0.003768	0.003565	0.003896
		572	0.003076	0.002927	0.002761	0.002654	0.003198	0.003061	0.00353	0.003504	0.00345	0.003229	0.003591
		570	0.002673	0.002564	0.002406	0.002288	0.002834	0.002681	0.003244	0.003135	0.003128	0.002839	0.00325
		568	0.002432	0.002361	0.00222	0.002074	0.002722	0.002485	0.00301	0.003	0.002927	0.002717	0.003082
		566	0.00236	0.00224	0.002013	0.001938	0.002597	0.002352	0.002778	0.002858	0.00273	0.002591	0.002952
		564	0.002257	0.002178	0.001959	0.001862	0.002435	0.002242	0.002723	0.002688	0.002652	0.002487	0.002775
		562	0.002276	0.002233	0.002012	0.001905	0.002425	0.002323	0.002819	0.002775	0.002778	0.002511	0.002842
		560	0.002328	0.002254	0.00205	0.001994	0.002451	0.002304	0.002857	0.002836	0.002769	0.002519	0.002858
		558	0.002482	0.002381	0.002151	0.002066	0.002558	0.002419	0.002948	0.002928	0.002836	0.00267	0.002969
		556	0.002724	0.0026	0.002393	0.002295	0.002834	0.00271	0.003236	0.003208	0.003124	0.00295	0.003286
		554	0.003081	0.003031	0.002817	0.002742	0.003265	0.003112	0.003627	0.003607	0.003517	0.003317	0.003631
		552	0.00354	0.003512	0.003266	0.003209	0.003705	0.003532	0.004103	0.004059	0.003967	0.00378	0.004113
		550	0.003958	0.003858	0.003629	0.003612	0.004059	0.003932	0.004547	0.004435	0.004368	0.004186	0.004521
		548	0.004471	0.004323	0.004141	0.004111	0.004583	0.004471	0.005037	0.004977	0.004885	0.004647	0.004997
		546	0.00497	0.004811	0.004663	0.004609	0.005068	0.004984	0.005542	0.005491	0.005421	0.005162	0.005494
		544	0.005365	0.005249	0.005059	0.005011	0.005467	0.005372	0.005938	0.00591	0.005783	0.005556	0.005916
		542	0.005629	0.00551	0.005312	0.005269	0.005709	0.005611	0.00612	0.006169	0.005973	0.005782	0.00619
		540	0.005618	0.005468	0.005319	0.005247	0.005722	0.005597	0.006163	0.006167	0.005991	0.005816	0.006186
		538	0.005426	0.005249	0.005151	0.005021	0.005516	0.005431	0.005986	0.005994	0.005852	0.005638	0.005977
		536	0.005103	0.004916	0.004792	0.004654	0.005112	0.005118	0.005576	0.00564	0.005488	0.005242	0.005609
		534	0.004689	0.004524	0.004378	0.00425	0.004688	0.004716	0.005126	0.005197	0.005106	0.004859	0.00521
		532	0.004189	0.004004	0.003887	0.00381	0.004191	0.004202	0.004612	0.004746	0.004615	0.004405	0.004699
		530	0.003774	0.003542	0.00344	0.003378	0.00381	0.003789	0.004204	0.004374	0.00417	0.00397	0.004322
		528	0.003532	0.003236	0.003149	0.003047	0.003547	0.003515	0.003959	0.004051	0.003891	0.003694	0.004066
		526	0.003394	0.003122	0.003019	0.002893	0.003375	0.003339	0.003873	0.003847	0.003748	0.003527	0.00388
		524	0.003387	0.003208	0.003106	0.002993	0.003434	0.003404	0.003993	0.003958	0.003789	0.003603	0.003955
		522	0.003634	0.003388	0.003327	0.003226	0.003719	0.003641	0.004262	0.004219	0.004059	0.003838	0.004183
		520	0.004122	0.003874	0.00378	0.00366	0.004195	0.004082	0.004699	0.004654	0.004534	0.004299	0.004648
		518	0.004785	0.004626	0.004458	0.004366	0.004853	0.004755	0.005331	0.005281	0.005259	0.004984	0.005313
		516	0.005565	0.005426	0.005225	0.005184	0.005628	0.00556	0.006104	0.00607	0.00607	0.005761	0.006108
		514	0.006393	0.006206	0.006046	0.006004	0.006488	0.006378	0.006894	0.006961	0.006851	0.006591	0.006904
		512	0.007167	0.006922	0.006829	0.006758	0.007283	0.007139	0.007661	0.007734	0.007574	0.007342	0.007665
		510	0.007814	0.007587	0.00751	0.00743	0.007916	0.007812	0.008346	0.008369	0.008217	0.00798	0.008341
		508	0.008239	0.008023	0.007882	0.007814	0.008371	0.00823	0.008791	0.008785	0.008665	0.008411	0.008796
		506	0.008358	0.008134	0.00803	0.007989	0.008514	0.008354	0.008901	0.008919	0.008811	0.008587	0.008926
		504	0.008259	0.008056	0.007983	0.00794	0.008443	0.008257	0.008803	0.008857	0.008729	0.008541	0.008788
		502	0.007964	0.00776	0.007663	0.007599	0.008107	0.007963	0.008545	0.008528	0.008412	0.008191	0.008489
		500	0.007372	0.007148	0.007044	0.006895	0.007477	0.007349	0.007888	0.007915	0.00779	0.00755	0.007911
		498	0.006646	0.006436	0.006326	0.006172	0.006817	0.006604	0.007187	0.0072	0.0071	0.006873	0.007183
		496	0.005979	0.00574	0.005644	0.005556	0.006199	0.005944	0.00654	0.006537	0.006453	0.006204	0.006499
		494	0.005347	0.005095	0.005023	0.004975	0.005578	0.005366	0.005945	0.005913	0.005822	0.005606	0.005914
		492	0.004784	0.004534	0.004473	0.004474	0.004977	0.0048	0.005406	0.005337	0.005278	0.00505	0.005389
		490	0.004238	0.003966	0.003847	0.003867	0.004363	0.004157	0.004765	0.004789	0.004727	0.004479	0.004812
		488	0.003766	0.003518	0.003375	0.003371	0.003852	0.003726	0.004296	0.004358	0.004231	0.004003	0.004343
		486	0.003484	0.003257	0.003124	0.003051	0.003546	0.00345	0.00401	0.004041	0.003889	0.003695	0.00401
		484	0.003341	0.003074	0.002913	0.002805	0.003406	0.003174	0.003807	0.003857	0.003723	0.003472	0.003801
		482	0.003353	0.00305	0.002958	0.002824	0.003448	0.003139	0.003799	0.003903	0.003723	0.003401	0.003781
		480	0.003519	0.003173	0.003114	0.002986	0.003548	0.003321	0.003963	0.00398	0.003781	0.003504	0.003824
		478	0.003687	0.003381	0.00329	0.003155	0.003699	0.003481	0.004145	0.004125	0.003955	0.003647	0.003942
		476	0.003939	0.003664	0.003565	0.003373	0.003884	0.003656	0.004258	0.004293	0.004142	0.003774	0.004126
		474	0.004426	0.004063	0.003942	0.003699	0.004195	0.004016	0.004505	0.004409	0.004346	0.003978	0.004312
		472	0.005163	0.004757	0.004529	0.00425	0.004805	0.004544	0.005066	0.004826	0.004795	0.004386	0.004667
		470	0.006242	0.005831	0.005522	0.005173	0.005681	0.005322	0.005837	0.005613	0.005458	0.004965	0.005245
		468	0.008079	0.007524	0.007146	0.006717	0.007095	0.006636	0.007086	0.006783	0.006478	0.005969	0.006135
		466	0.011078	0.01032	0.009772	0.009227	0.009473	0.008865	0.00918	0.008729	0.008284	0.007645	0.007689
		464	0.015951	0.014993	0.014161	0.013387	0.013396	0.012562	0.012613	0.011934	0.011253	0.010412	0.01029
		462	0.023893	0.022533	0.021281	0.020134	0.019781	0.018516	0.018201	0.017196	0.016138	0.014905	0.014589
		460	0.036571	0.034585	0.032665	0.03083	0.029932	0.028048	0.027209	0.025599	0.023982	0.022191	0.021405
		458	0.056363	0.053486	0.050461	0.047599	0.04579	0.043012	0.041212	0.038713	0.036149	0.033508	0.031988
		456	0.086224	0.081881	0.077387	0.072992	0.069674	0.065535	0.062256	0.058611	0.054464	0.050579	0.047862
		454	0.129058	0.122504	0.115921	0.10931	0.103897	0.097811	0.092377	0.087046	0.080797	0.07508	0.07072
		452	0.186176	0.17666	0.167124	0.157618	0.149664	0.140815	0.132595	0.124947	0.115898	0.10763	0.101266
		450	0.255896	0.242896	0.229822	0.216765	0.205551	0.193274	0.181806	0.171234	0.158715	0.147485	0.13848
		448	0.331544	0.314743	0.297755	0.281034	0.26603	0.250164	0.234906	0.221243	0.205089	0.19058	0.17867
		446	0.405019	0.384485	0.363777	0.34336	0.32467	0.305368	0.286594	0.269772	0.250091	0.232278	0.217703
		444	0.470601	0.44684	0.422794	0.39888	0.376964	0.354676	0.332741	0.31303	0.29027	0.269492	0.252529
		442	0.526836	0.50004	0.47303	0.44636	0.421785	0.396889	0.37216	0.350052	0.324601	0.301375	0.282386
		440	0.575004	0.545551	0.51617	0.487148	0.460168	0.432982	0.406156	0.38194	0.353937	0.328784	0.308138
		438	0.616344	0.584807	0.553357	0.522165	0.493223	0.464035	0.435456	0.409392	0.379458	0.352476	0.330405
		436	0.651377	0.61819	0.58489	0.551967	0.521425	0.490714	0.460282	0.432816	0.401276	0.372739	0.349619
		434	0.680861	0.646242	0.611388	0.577069	0.545193	0.51328	0.481452	0.452843	0.419888	0.390173	0.365966
		432	0.706807	0.670845	0.63464	0.599221	0.566331	0.533371	0.500351	0.470765	0.436675	0.405923	0.380783
		430	0.73195	0.694932	0.657461	0.621124	0.587046	0.553055	0.519006	0.488501	0.453158	0.421665	0.395731
		428	0.758724	0.720483	0.6819	0.644449	0.609229	0.574259	0.539059	0.507602	0.47122	0.438708	0.411957
		426	0.788672	0.749081	0.709304	0.670555	0.634048	0.598079	0.561504	0.529043	0.491514	0.457783	0.430223
		424	0.82128	0.7802	0.739098	0.698892	0.661049	0.623751	0.585873	0.552272	0.513369	0.478477	0.449902
		422	0.853568	0.811091	0.768442	0.726828	0.687751	0.649146	0.609908	0.575112	0.534968	0.498843	0.46919
		420	0.88213	0.838438	0.794298	0.751638	0.711323	0.671591	0.631192	0.595257	0.553951	0.516702	0.48616
		418	0.903915	0.859261	0.81425	0.770612	0.729481	0.688719	0.647659	0.6109	0.56866	0.530682	0.499487
		416	0.917514	0.87244	0.826978	0.782633	0.741202	0.699943	0.65855	0.621461	0.578768	0.540297	0.508831
		414	0.923048	0.877971	0.832453	0.788044	0.746699	0.705436	0.663813	0.626931	0.584182	0.545675	0.514268
		412	0.921239	0.876367	0.831227	0.787366	0.746285	0.70528	0.664105	0.627549	0.585043	0.546988	0.515884
		410	0.912913	0.868665	0.824178	0.780993	0.740615	0.700342	0.659679	0.623637	0.581884	0.544324	0.513788
		408	0.898931	0.855605	0.812053	0.769894	0.730308	0.691029	0.651126	0.615783	0.575097	0.538207	0.508396
		406	0.880632	0.838399	0.795968	0.754944	0.716371	0.678104	0.639373	0.604978	0.565325	0.529464	0.500422
		404	0.860325	0.819168	0.777976	0.738231	0.700821	0.66355	0.626084	0.59267	0.554166	0.519445	0.491159
		402	0.840459	0.800364	0.76062	0.722101	0.685873	0.649642	0.613477	0.581006	0.543742	0.510156	0.482681
		400	0.822415	0.783835	0.745261	0.707991	0.672952	0.637996	0.603013	0.571607	0.535479	0.503063	0.476647
		398	0.807122	0.770101	0.732836	0.696818	0.662973	0.629244	0.595368	0.565218	0.530299	0.498853	0.473345
		396	0.792974	0.757341	0.721532	0.686753	0.654308	0.621695	0.589066	0.560073	0.526593	0.496133	0.471608
		394	0.774786	0.740523	0.706207	0.672783	0.641689	0.610424	0.579398	0.551453	0.519301	0.490259	0.466756
		392	0.746014	0.713309	0.680593	0.648636	0.619342	0.58945	0.559923	0.53324	0.502726	0.474864	0.452748
		390	0.705229	0.674202	0.643325	0.613104	0.585259	0.557018	0.529082	0.503689	0.474822	0.448572	0.427566
		388	0.657188	0.6279	0.598696	0.570321	0.544022	0.517554	0.491159	0.467248	0.440178	0.415237	0.395395
		386	0.607635	0.579946	0.552424	0.525916	0.501293	0.476345	0.451824	0.4294	0.403883	0.380496	0.361975
		384	0.560012	0.534002	0.508321	0.483318	0.460591	0.437195	0.414471	0.393507	0.36965	0.347922	0.33065
		382	0.51565	0.491537	0.467492	0.444137	0.423195	0.401614	0.380237	0.360816	0.338617	0.318253	0.302314
		380	0.474877	0.452479	0.430349	0.408736	0.389201	0.369042	0.349343	0.331427	0.310883	0.291864	0.277095
		378	0.437823	0.416893	0.396571	0.376634	0.358372	0.339633	0.321462	0.304822	0.285942	0.26842	0.254617
		376	0.402789	0.383469	0.36461	0.34617	0.329465	0.312438	0.29545	0.280202	0.26263	0.246322	0.233837
		374	0.371552	0.353545	0.335976	0.319179	0.303856	0.288153	0.272258	0.258342	0.242054	0.226956	0.215244
		372	0.34256	0.32614	0.309752	0.294028	0.280441	0.265699	0.251408	0.238036	0.223429	0.209245	0.198492
		370	0.316168	0.300863	0.285938	0.271085	0.258505	0.244911	0.231922	0.219645	0.206236	0.193294	0.183577
		368	0.291796	0.277876	0.263944	0.250285	0.239031	0.226198	0.214236	0.203213	0.190477	0.178481	0.169835
		366	0.269515	0.256415	0.243386	0.230978	0.220724	0.209183	0.198068	0.187896	0.176026	0.164983	0.156788
		364	0.249231	0.23733	0.225219	0.213859	0.204376	0.193884	0.183473	0.173925	0.163221	0.152992	0.145601
		362	0.231247	0.220461	0.209267	0.198975	0.190198	0.180108	0.171	0.161849	0.152034	0.142503	0.135994
		360	0.215597	0.205684	0.195314	0.185697	0.177621	0.16829	0.159589	0.15153	0.142327	0.133233	0.127591
		358	0.202255	0.193021	0.183481	0.174217	0.166792	0.157989	0.150087	0.142611	0.133874	0.125877	0.119882
		356	0.191833	0.182448	0.17363	0.164775	0.157978	0.149655	0.14229	0.135198	0.126915	0.119547	0.113752
		354	0.183361	0.174314	0.165621	0.15742	0.150991	0.143263	0.136144	0.129525	0.121742	0.114138	0.109197
		352	0.177653	0.169213	0.160456	0.152536	0.146512	0.138917	0.132328	0.125383	0.117872	0.110659	0.10621
		350	0.174428	0.165947	0.157487	0.149641	0.14367	0.136353	0.129764	0.122935	0.115604	0.108694	0.104173
		348	0.172115	0.164078	0.155911	0.148086	0.14216	0.134852	0.128385	0.121947	0.11435	0.10755	0.102688
		346	0.171498	0.16333	0.15529	0.147359	0.141418	0.133817	0.127792	0.121489	0.114198	0.10687	0.102258
		344	0.172027	0.163558	0.155503	0.147824	0.14157	0.134222	0.127603	0.121427	0.113979	0.106782	0.102123
		342	0.174461	0.16608	0.157766	0.149641	0.143561	0.136263	0.12909	0.122791	0.115225	0.10828	0.103203
		340	0.179209	0.170752	0.162011	0.153921	0.147307	0.139483	0.132485	0.125992	0.118379	0.110755	0.105688
		338	0.187127	0.177995	0.16934	0.160683	0.153845	0.145487	0.138082	0.131026	0.122972	0.114796	0.109565
		336	0.200184	0.190338	0.180846	0.171449	0.164877	0.15521	0.1472	0.139311	0.131086	0.12227	0.116402
		334	0.219591	0.208696	0.197998	0.187617	0.179426	0.169453	0.160746	0.152202	0.142622	0.133593	0.126322
		332	0.243489	0.231272	0.219811	0.207911	0.198699	0.187463	0.177473	0.167813	0.156964	0.146875	0.138773
		330	0.270492	0.257048	0.243618	0.230722	0.21977	0.207245	0.195972	0.185369	0.172987	0.161856	0.1531
		328	0.292602	0.277138	0.263193	0.24912	0.23698	0.22341	0.210813	0.199713	0.185734	0.17348	0.164243
		326	0.301518	0.286229	0.271694	0.257145	0.244352	0.230802	0.217703	0.205269	0.191749	0.17901	0.168903
		324	0.299447	0.28445	0.270108	0.255288	0.242689	0.229079	0.21626	0.204651	0.190697	0.17797	0.168143
		322	0.293585	0.278775	0.263732	0.249707	0.237545	0.2241	0.211642	0.200369	0.186566	0.174227	0.164838
		320	0.290782	0.275928	0.261517	0.247476	0.235541	0.222231	0.210103	0.198625	0.185167	0.17263	0.163293
		318	0.293541	0.279161	0.26378	0.249829	0.237621	0.224477	0.212141	0.199946	0.186762	0.174389	0.164368
		316	0.299923	0.285182	0.269832	0.255532	0.242899	0.228617	0.216599	0.204551	0.1909	0.177799	0.168322
		314	0.306113	0.290949	0.275595	0.260886	0.248056	0.233294	0.220978	0.209105	0.194936	0.181546	0.171962
		312	0.307406	0.292444	0.277026	0.262315	0.249155	0.234296	0.221944	0.210239	0.196002	0.182507	0.17297
		310	0.300885	0.286245	0.271352	0.257268	0.244304	0.22983	0.217881	0.206502	0.192688	0.179669	0.170208
		308	0.289247	0.275168	0.260774	0.247536	0.235055	0.22147	0.210178	0.199283	0.186224	0.173686	0.164907
		306	0.276688	0.263332	0.24985	0.237265	0.225847	0.212762	0.202239	0.192033	0.179754	0.167908	0.159653
		304	0.267713	0.255472	0.242651	0.230614	0.219847	0.207405	0.197448	0.18799	0.176288	0.165274	0.157495
		302	0.262891	0.251227	0.239008	0.227418	0.217356	0.205437	0.196147	0.187015	0.175949	0.165358	0.157929
		300	0.261138	0.249773	0.238323	0.227138	0.217756	0.206248	0.197391	0.188927	0.178187	0.16819	0.161222

## Sheet: Fig. 4b
Fig. 4b
			before irradiation		upon irradiation		upon irradiation after addition of benzylamine
		Magnetic field (mT)	Signal Intensity	Magnetic field (mT)	Signal Intensity	Magnetic field (mT)	Signal Intensity
		3460	-0.0127956	3460	-0.0197694	3460	0.00326942
		3460.1	-0.0186258	3460.1	-0.0140682	3460.1	-0.0100832
		3460.2	-0.00581866	3460.2	0.00286601	3460.2	-0.00297064
		3460.29	0.00173541	3460.29	0.00631752	3460.29	0.0164173
		3460.39	-6.05752e-05	3460.39	-0.00464792	3460.39	0.0155628
		3460.49	0.0126328	3460.49	-0.00629229	3460.49	0.00272279
		3460.59	0.0191624	3460.59	-0.00991046	3460.59	-0.00824879
		3460.68	0.0179472	3460.68	-0.0149244	3460.68	-0.0204996
		3460.78	0.0217415	3460.78	-0.0118731	3460.78	-0.0228224
		3460.88	0.0124043	3460.88	-0.00677167	3460.88	-0.0123625
		3460.98	0.00714121	3460.98	-0.00146453	3460.98	-0.000403746
		3461.07	0.0143168	3461.07	0.00114472	3461.07	0.0121565
		3461.17	0.0113686	3461.17	-0.00456877	3461.17	0.00770997
		3461.27	0.00664567	3461.27	-0.00802863	3461.27	-0.00375547
		3461.37	0.0126836	3461.37	-0.000991288	3461.37	0.000703277
		3461.46	0.0182962	3461.46	0.00596802	3461.46	0.00862468
		3461.56	0.00295113	3461.56	0.00638162	3461.56	0.0112261
		3461.66	-0.0158493	3461.66	-0.00151024	3461.66	0.00512524
		3461.76	-0.0123549	3461.76	-0.0124194	3461.76	0.00449202
		3461.86	-0.00376236	3461.86	-0.0101217	3461.86	0.0118883
		3461.95	0.00131178	3461.95	-0.00694447	3461.95	0.0100305
		3462.05	0.0114718	3462.05	-0.0107076	3462.05	0.00998254
		3462.15	0.0164528	3462.15	-0.0101803	3462.15	0.00801153
		3462.25	0.0124985	3462.25	0.000130228	3462.25	-0.00720085
		3462.34	0.00410721	3462.34	0.0115187	3462.34	-0.00286138
		3462.44	0.00352359	3462.44	0.00346412	3462.44	0.0202546
		3462.54	0.00966351	3462.54	0.00243513	3462.54	0.020676
		3462.64	0.00447008	3462.64	0.00716646	3462.64	0.00667875
		3462.73	0.0079489	3462.73	-0.000155168	3462.73	0.00432758
		3462.83	0.0137293	3462.83	0.00723056	3462.83	0.00381086
		3462.93	0.00866852	3462.93	0.0171224	3462.93	-0.0027878
		3463.03	0.0144194	3463.03	0.00741841	3463.03	-0.00461891
		3463.12	0.0194071	3463.12	-0.00514848	3463.12	0.00126961
		3463.22	0.0108502	3463.22	-0.00519028	3463.22	0.00788444
		3463.32	0.00278391	3463.32	-0.00268583	3463.32	0.00539893
		3463.42	-0.0011637	3463.42	-0.000733206	3463.42	-0.0071975
		3463.52	0.00406429	3463.52	0.000867686	3463.52	-0.00825436
		3463.61	0.0225481	3463.61	-0.00447903	3463.61	0.0055734
		3463.71	0.036644	3463.71	-0.00655762	3463.71	0.00751208
		3463.81	0.0316245	3463.81	-0.000664086	3463.81	0.0064753
		3463.91	0.00504422	3463.91	0.0085795	3463.91	0.0121325
		3464	-0.0195377	3464	0.00946746	3464	0.0104168
		3464.1	-0.017502	3464.1	-0.000291177	3464.1	0.0019268
		3464.2	-0.00438276	3464.2	0.001196	3464.2	0.00112858
		3464.3	-0.0047278	3464.3	0.0130137	3464.3	0.0108543
		3464.39	-0.00241899	3464.39	0.0168259	3464.39	0.0110885
		3464.49	0.00951523	3464.49	0.0116481	3464.49	0.00243405
		3464.59	0.00339149	3464.59	0.00130749	3464.59	0.0108761
		3464.69	-0.00991119	3464.69	-0.00306152	3464.69	0.021307
		3464.79	-0.00554497	3464.79	0.00400927	3464.79	0.00496805
		3464.88	0.000842435	3464.88	0.00652265	3464.88	-0.000553133
		3464.98	-0.000689338	3464.98	0.00079132	3464.98	0.00657674
		3465.08	0.0020275	3465.08	0.00207449	3465.08	0.00492847
		3465.18	0.00176886	3465.18	0.0133303	3465.18	-0.000480112
		3465.27	0.00576495	3465.27	0.0108894	3465.27	-0.0108029
		3465.37	0.012581	3465.37	-0.0105258	3465.37	-0.00639148
		3465.47	0.00819806	3465.47	-0.0197104	3465.47	-0.00300074
		3465.57	0.00763731	3465.57	-0.00802083	3465.57	0.000486444
		3465.66	0.00415403	3465.66	-0.00205706	3465.66	0.0160221
		3465.76	-0.00583036	3465.76	-0.0146435	3465.76	0.0144452
		3465.86	-0.00574731	3465.86	-0.0157393	3465.86	5.66776e-05
		3465.96	-0.00310182	3465.96	0.00115475	3465.96	-0.000599398
		3466.05	-0.000955781	3466.05	0.0105109	3466.05	0.00949425
		3466.15	0.00736473	3466.15	0.0111336	3466.15	0.0057763
		3466.25	0.00931401	3466.25	0.00474115	3466.25	-0.00556038
		3466.35	0.0117014	3466.35	0.00558173	3466.35	-0.00568635
		3466.45	0.0152611	3466.45	0.014827	3466.45	-0.000341873
		3466.54	0.00526328	3466.54	0.00430749	3466.54	-0.00490319
		3466.64	-0.00597027	3466.64	-0.00744447	3466.64	-0.0122588
		3466.74	-0.00983538	3466.74	0.00127794	3466.74	-0.0113926
		3466.84	-0.00728911	3466.84	0.0107629	3466.84	-0.0103937
		3466.93	-0.00271777	3466.93	0.0121185	3466.93	-0.00418914
		3467.03	-0.000832593	3467.03	0.00435765	3467.03	0.00218934
		3467.13	0.0101713	3467.13	-0.0038118	3467.13	0.00123171
		3467.23	0.0125186	3467.23	-0.00740377	3467.23	0.00123616
		3467.32	-0.00209123	3467.32	-0.0136178	3467.32	0.0032161
		3467.42	0.00499182	3467.42	-0.0153586	3467.42	0.00925456
		3467.52	0.0188954	3467.52	-0.016134	3467.52	0.0127629
		3467.62	0.0167794	3467.62	-0.0163859	3467.62	0.00665757
		3467.71	0.0121172	3467.71	-0.00665517	3467.71	-0.000853579
		3467.81	0.00962504	3467.81	0.00326289	3467.81	0.00635768
		3467.91	0.00505035	3467.91	0.00467371	3467.91	0.0225935
		3468.01	0.00443775	3468.01	-0.000779471	3468.01	0.0286308
		3468.11	0.0169846	3468.11	0.00189388	3468.11	0.0265985
		3468.2	0.0244383	3468.2	0.011181	3468.2	0.00915645
		3468.3	0.0225448	3468.3	0.00790113	3468.3	-0.00201746
		3468.4	0.0189171	3468.4	0.00859957	3468.4	0.0111682
		3468.5	0.00636027	3468.5	0.0160912	3468.5	0.00869715
		3468.59	-0.00515757	3468.59	0.0128103	3468.59	-0.0116
		3468.69	0.00626997	3468.69	0.00838106	3468.69	-0.0162493
		3468.79	0.0206618	3468.79	0.00743235	3468.79	0.00205333
		3468.89	0.00185303	3468.89	0.00270492	3468.89	0.0110589
		3468.98	-0.0187111	3468.98	-0.00423599	3468.98	0.00236883
		3469.08	-0.0106721	3469.08	-0.0103698	3469.08	0.00705891
		3469.18	0.0012644	3469.18	-0.01477	3469.18	0.00693293
		3469.28	0.00410944	3469.28	-0.00888872	3469.28	-0.00649237
		3469.38	0.000839648	3469.38	0.00301707	3469.38	0.000611304
		3469.47	0.00146897	3469.47	0.00464193	3469.47	0.0154536
		3469.57	0.00839595	3469.57	0.000267352	3469.57	0.0163978
		3469.67	0.0143898	3469.67	0.000627998	3469.67	0.0100901
		3469.77	0.0169929	3469.77	0.00519433	3469.77	0.00638388
		3469.86	0.00977666	3469.86	0.00895687	3469.86	0.0132685
		3469.96	0.00691769	3469.96	0.00873056	3469.96	0.0131971
		3470.06	0.00525827	3470.06	0.00651261	3470.06	0.00716983
		3470.16	-0.00178521	3470.16	0.00134985	3470.16	0.0045773
		3470.25	0.00182961	3470.25	0.00233703	3470.25	-7.43146e-05
		3470.35	0.00597343	3470.35	0.0083348	3470.35	0.00541621
		3470.45	0.00698736	3470.45	0.00653157	3470.45	2.26754e-05
		3470.55	0.00117911	3470.55	0.00344963	3470.55	-0.0131975
		3470.64	-0.00278298	3470.64	0.00363413	3470.64	-0.00555759
		3470.74	0.000241543	3470.74	-0.000963418	3470.74	0.00286437
		3470.84	-0.0047841	3470.84	-0.00182128	3470.84	0.0102802
		3470.94	-0.00447418	3470.94	0.00814082	3470.94	0.00904553
		3471.04	0.00145002	3471.04	0.0156191	3471.04	-0.00520531
		3471.13	0.00197343	3471.13	0.0241191	3471.13	-0.00143162
		3471.23	0.00624043	3471.23	0.0263454	3471.23	0.00990841
		3471.33	0.00726886	3471.33	0.0177423	3471.33	0.0146754
		3471.43	-0.00200037	3471.43	0.0157445	3471.43	0.0130355
		3471.52	0.000935523	3471.52	0.0151319	3471.52	0.00419324
		3471.62	0.0174472	3471.62	0.00978017	3471.62	0.00702435
		3471.72	0.0165242	3471.72	0.00526066	3471.72	0.0137105
		3471.82	-0.00788499	3471.82	0.00379076	3471.82	0.00759793
		3471.91	-0.0191988	3471.91	0.00787995	3471.91	0.00443795
		3472.01	-0.00496414	3472.01	0.0111726	3472.01	0.00852546
		3472.11	0.0063363	3472.11	0.00226401	3472.11	0.00877574
		3472.21	0.00173931	3472.21	-0.00700467	3472.21	0.0112206
		3472.3	-0.00580751	3472.3	0.00131919	3472.3	0.0108633
		3472.4	-0.00305221	3472.4	0.00654327	3472.4	0.00206169
		3472.5	0.00317633	3472.5	-0.00366855	3472.5	-0.0020431
		3472.6	0.00464511	3472.6	-0.00112785	3472.6	-0.00275436
		3472.7	0.00275715	3472.7	0.0100399	3472.7	-0.0101702
		3472.79	-0.00151821	3472.79	0.0188816	3472.79	-0.0154439
		3472.89	-0.00774731	3472.89	0.0334385	3472.89	-0.00855035
		3472.99	-0.0122049	3472.99	0.0306837	3472.99	0.00524787
		3473.09	-0.00442903	3473.09	0.0111637	3473.09	0.0193097
		3473.18	0.00522928	3473.18	-0.000423841	3473.18	0.0221526
		3473.28	0.00687254	3473.28	-0.00144168	3473.28	0.00886047
		3473.38	0.00538201	3473.38	-0.00370478	3473.38	-0.00918301
		3473.48	0.00488591	3473.48	-0.00991381	3473.48	-0.00989093
		3473.57	0.015134	3473.57	0.000486415	3473.57	0.007521
		3473.67	0.0271223	3473.67	0.019618	3473.67	0.0197284
		3473.77	0.0273564	3473.77	0.0264736	3473.77	0.0160204
		3473.87	0.0299885	3473.87	0.0274413	3473.87	0.00236883
		3473.96	0.0239177	3473.96	0.0236503	3473.96	0.000378863
		3474.06	-0.0038666	3474.06	0.0146531	3474.06	0.00617206
		3474.16	-0.00736492	3474.16	0.0103276	3474.16	0.00537385
		3474.26	0.00829338	3474.26	0.00493736	3474.26	-0.00271367
		3474.36	0.0028062	3474.36	-0.00717245	3474.36	-0.00950854
		3474.45	-0.00138722	3474.45	-0.00374212	3474.45	0.00308622
		3474.55	0.00410944	3474.55	0.014706	3474.55	0.0116219
		3474.65	0.0141016	3474.65	0.0178147	3474.65	-0.000458373
		3474.75	0.0293084	3474.75	0.00843569	3474.75	-0.00168134
		3474.84	0.021251	3474.84	0.00556668	3474.84	0.020181
		3474.94	-0.00532869	3474.94	0.0101525	3474.94	0.0292094
		3475.04	-0.0138471	3475.04	0.00759232	3475.04	0.0119168
		3475.14	0.00727109	3475.14	-0.00695784	3475.14	-0.0075431
		3475.23	0.0194561	3475.23	-0.00555874	3475.23	-0.0100827
		3475.33	0.00392103	3475.33	0.00677906	3475.33	0.00316426
		3475.43	-0.00105444	3475.43	0.00404717	3475.43	0.00782145
		3475.53	0.0054188	3475.53	0.00914918	3475.53	0.00379414
		3475.62	0.00618859	3475.62	0.0206408	3475.62	0.0102624
		3475.72	0.00713396	3475.72	0.018987	3475.72	0.012895
		3475.82	0.0164662	3475.82	0.0109084	3475.82	0.00659848
		3475.92	0.0162427	3475.92	-0.00549017	3475.92	0.0112852
		3476.02	-0.00418822	3476.02	-0.00734915	3476.02	0.0060773
		3476.11	-0.0104235	3476.11	0.0181977	3476.11	-0.00889427
		3476.21	-0.000665369	3476.21	0.0267077	3476.21	-0.00555815
		3476.31	0.00493274	3476.31	0.0108064	3476.31	-0.00381066
		3476.41	0.0142404	3476.41	0.00675286	3476.41	-0.0142722
		3476.5	0.0134489	3476.5	0.00850927	3476.5	-0.00977777
		3476.6	-0.00555556	3476.6	0.00779299	3476.6	0.0092161
		3476.7	-0.0128922	3476.7	0.0115717	3476.7	0.0154909
		3476.8	-0.00339335	3476.8	0.0187021	3476.8	0.005953
		3476.89	0.00535414	3476.89	0.0309831	3476.89	0.00274954
		3476.99	0.00884634	3476.99	0.0334167	3476.99	0.0126113
		3477.09	0.00720364	3477.09	0.0318404	3477.09	0.0249474
		3477.19	-0.00518655	3477.19	0.0357623	3477.19	0.0354379
		3477.29	-0.0105115	3477.29	0.0324273	3477.29	0.0308699
		3477.38	-0.00176236	3477.38	0.027152	3477.38	0.0143917
		3477.48	-0.00551821	3477.48	0.0315985	3477.48	0.00369101
		3477.58	-0.00836158	3477.58	0.0382975	3477.58	-0.000389811
		3477.68	0.0033207	3477.68	0.0274714	3477.68	-0.00460943
		3477.77	0.0143101	3477.77	0.0114976	3477.77	-0.00173039
		3477.87	0.02061	3477.87	0.0128543	3477.87	0.010026
		3477.97	0.0243937	3477.97	0.0154201	3477.97	0.0185929
		3478.07	0.0253374	3478.07	0.00998196	3478.07	0.0302339
		3478.16	0.0171852	3478.16	0.0175377	3478.16	0.036997
		3478.26	0.0119238	3478.26	0.0318287	3478.26	0.0259023
		3478.36	0.0140225	3478.36	0.0324195	3478.36	0.0102245
		3478.46	0.012236	3478.46	0.0209641	3478.46	0.0107858
		3478.55	0.0070615	3478.55	0.0161146	3478.55	0.0217267
		3478.65	0.00434689	3478.65	0.0265349	3478.65	0.0208911
		3478.75	0.00543831	3478.75	0.0323342	3478.75	0.0130528
		3478.85	0.00707153	3478.85	0.0319764	3478.85	0.0122652
		3478.95	0.0112516	3478.95	0.0316141	3478.95	0.0110427
		3479.04	0.0108625	3479.04	0.0307701	3479.04	0.00420718
		3479.14	0.00917911	3479.14	0.0341302	3479.14	0.00268098
		3479.24	0.0132923	3479.24	0.0364346	3479.24	0.00403828
		3479.34	0.0103848	3479.34	0.034405	3479.34	0.0070511
		3479.43	-0.000197142	3479.43	0.0335566	3479.43	0.0153816
		3479.53	-0.00272501	3479.53	0.0402211	3479.53	0.0210556
		3479.63	0.00578614	3479.63	0.0504296	3479.63	0.0193365
		3479.73	0.0150219	3479.73	0.0473147	3479.73	0.0169708
		3479.82	0.0248491	3479.82	0.0344663	3479.82	0.0192551
		3479.92	0.0255994	3479.92	0.0330834	3479.92	0.0244218
		3480.02	0.0085732	3480.02	0.0323259	3480.02	0.0276002
		3480.12	0.00912003	3480.12	0.0256074	3480.12	0.0260806
		3480.21	0.0162388	3480.21	0.0303783	3480.21	0.0179056
		3480.31	0.00615849	3480.31	0.0412997	3480.31	0.00956169
		3480.41	0.0157365	3480.41	0.0409201	3480.41	0.00544408
		3480.51	0.0378475	3480.51	0.0389769	3480.51	0.00268823
		3480.61	0.0417098	3480.61	0.0445377	3480.61	0.00807563
		3480.7	0.0281512	3480.7	0.0497484	3480.7	0.00916705
		3480.8	0.01012	3480.8	0.0505461	3480.8	0.00710573
		3480.9	0.00184132	3480.9	0.0421854	3480.9	0.013351
		3481	0.0065576	3481	0.0490282	3481	0.0119452
		3481.09	0.0177789	3481.09	0.0656687	3481.09	0.0139736
		3481.19	0.0224461	3481.19	0.06841	3481.19	0.0230706
		3481.29	0.0171674	3481.29	0.0747072	3481.29	0.0233482
		3481.39	0.012668	3481.39	0.0764268	3481.39	0.0216135
		3481.48	0.0112142	3481.48	0.0638504	3481.48	0.0137941
		3481.58	0.0162443	3481.58	0.0557473	3481.58	0.00806392
		3481.68	0.0166234	3481.68	0.063206	3481.68	0.0123683
		3481.78	0.00983686	3481.78	0.0768365	3481.78	0.0127824
		3481.88	0.0146328	3481.88	0.077201	3481.88	0.0135388
		3481.97	0.0210191	3481.97	0.0612183	3481.97	0.0167061
		3482.07	0.0263569	3482.07	0.0573493	3482.07	0.0144017
		3482.17	0.0269573	3482.17	0.0745171	3482.17	0.0143008
		3482.27	0.0220437	3482.27	0.0756793	3482.27	0.025084
		3482.36	0.0324461	3482.36	0.0687055	3482.36	0.0337947
		3482.46	0.0385905	3482.46	0.0817774	3482.46	0.0290483
		3482.56	0.0355916	3482.56	0.0847049	3482.56	0.0160985
		3482.66	0.0445359	3482.66	0.0775678	3482.66	0.0158521
		3482.75	0.0424299	3482.75	0.0837646	3482.75	0.0342886
		3482.85	0.0352661	3482.85	0.088749	3482.85	0.0444352
		3482.95	0.0430119	3482.95	0.0965494	3482.95	0.0299402
		3483.05	0.0404918	3483.05	0.111335	3483.05	0.019157
		3483.14	0.0344539	3483.14	0.112859	3483.14	0.0272317
		3483.24	0.0315202	3483.24	0.106109	3483.24	0.0211626
		3483.34	0.027639	3483.34	0.104003	3483.34	0.011094
		3483.44	0.0346903	3483.44	0.108097	3483.44	0.013123
		3483.54	0.0447376	3483.54	0.123838	3483.54	0.0182936
		3483.63	0.057057	3483.63	0.142524	3483.63	0.0294887
		3483.73	0.0587493	3483.73	0.134867	3483.73	0.0408543
		3483.83	0.0388948	3483.83	0.117576	3483.83	0.044463
		3483.93	0.0222633	3483.93	0.126851	3483.93	0.0380896
		3484.02	0.0331741	3484.02	0.14598	3484.02	0.0277746
		3484.12	0.0550537	3484.12	0.149611	3484.12	0.0224106
		3484.22	0.0612939	3484.22	0.145558	3484.22	0.0292128
		3484.32	0.0537661	3484.32	0.155075	3484.32	0.0413738
		3484.41	0.0524718	3484.41	0.167078	3484.41	0.0440689
		3484.51	0.0583837	3484.51	0.174703	3484.51	0.0440544
		3484.61	0.0472165	3484.61	0.18085	3484.61	0.057356
		3484.71	0.0349417	3484.71	0.177205	3484.71	0.0636871
		3484.8	0.0466117	3484.8	0.174908	3484.8	0.058288
		3484.9	0.0621106	3484.9	0.181558	3484.9	0.0715294
		3485	0.0561228	3485	0.186899	3485	0.0857044
		3485.1	0.045173	3485.1	0.194829	3485.1	0.0721375
		3485.2	0.0531886	3485.2	0.20707	3485.2	0.0558081
		3485.29	0.0642627	3485.29	0.22105	3485.29	0.0573081
		3485.39	0.0605944	3485.39	0.238974	3485.39	0.0607646
		3485.49	0.0543859	3485.49	0.249017	3485.49	0.0623309
		3485.59	0.0577404	3485.59	0.268798	3485.59	0.0710037
		3485.68	0.0683748	3485.68	0.292713	3485.68	0.0780405
		3485.78	0.0746897	3485.78	0.28997	3485.78	0.0857992
		3485.88	0.0700687	3485.88	0.279638	3485.88	0.0989915
		3485.98	0.0666384	3485.98	0.285688	3485.98	0.100928
		3486.07	0.0768463	3486.07	0.305561	3486.07	0.0877328
		3486.17	0.0959946	3486.17	0.324693	3486.17	0.0789903
		3486.27	0.105855	3486.27	0.346382	3486.27	0.0815478
		3486.37	0.100233	3486.37	0.37359	3486.37	0.0921654
		3486.46	0.0971184	3486.46	0.402868	3486.46	0.108668
		3486.56	0.100603	3486.56	0.424755	3486.56	0.120601
		3486.66	0.106712	3486.66	0.43768	3486.66	0.124939
		3486.76	0.110619	3486.76	0.45942	3486.76	0.119878
		3486.86	0.103845	3486.86	0.488845	3486.86	0.113869
		3486.95	0.10574	3486.95	0.510864	3486.95	0.116617
		3487.05	0.127544	3487.05	0.535436	3487.05	0.125891
		3487.15	0.148172	3487.15	0.565277	3487.15	0.141512
		3487.25	0.146801	3487.25	0.588798	3487.25	0.150672
		3487.34	0.135104	3487.34	0.61677	3487.34	0.151061
		3487.44	0.132966	3487.44	0.65506	3487.44	0.15175
		3487.54	0.141667	3487.54	0.711039	3487.54	0.151955
		3487.64	0.146639	3487.64	0.768553	3487.64	0.168712
		3487.73	0.144605	3487.73	0.802216	3487.73	0.195719
		3487.83	0.161284	3487.83	0.837597	3487.83	0.194291
		3487.93	0.185377	3487.93	0.90409	3487.93	0.181703
		3488.03	0.186616	3488.03	0.980601	3488.03	0.193501
		3488.12	0.179088	3488.12	1.04772	3488.12	0.205815
		3488.22	0.183986	3488.22	1.11711	3488.22	0.215475
		3488.32	0.198297	3488.32	1.19577	3488.32	0.234391
		3488.42	0.214922	3488.42	1.29448	3488.42	0.232945
		3488.52	0.224843	3488.52	1.41158	3488.52	0.228742
		3488.61	0.22692	3488.61	1.52405	3488.61	0.252328
		3488.71	0.236461	3488.71	1.62941	3488.71	0.268736
		3488.81	0.256592	3488.81	1.75202	3488.81	0.26889
		3488.91	0.281933	3488.91	1.90862	3488.91	0.287291
		3489	0.300656	3489	2.08955	3489	0.321731
		3489.1	0.309254	3489.1	2.28151	3489.1	0.353674
		3489.2	0.317411	3489.2	2.47674	3489.2	0.371141
		3489.3	0.335098	3489.3	2.6887	3489.3	0.371847
		3489.39	0.363995	3489.39	2.931	3489.39	0.382902
		3489.49	0.381491	3489.49	3.20118	3489.49	0.414378
		3489.59	0.39631	3489.59	3.48945	3489.59	0.442843
		3489.69	0.420947	3489.69	3.7767	3489.69	0.465118
		3489.79	0.44053	3489.79	4.09142	3489.79	0.492308
		3489.88	0.4585	3489.88	4.45202	3489.88	0.5105
		3489.98	0.478974	3489.98	4.82456	3489.98	0.523071
		3490.08	0.49483	3490.08	5.20525	3490.08	0.550262
		3490.18	0.512378	3490.18	5.61365	3490.18	0.58658
		3490.27	0.530369	3490.27	6.07011	3490.27	0.627363
		3490.37	0.531993	3490.37	6.57266	3490.37	0.664323
		3490.47	0.54683	3490.47	7.12023	3490.47	0.685576
		3490.57	0.589354	3490.57	7.75725	3490.57	0.706508
		3490.66	0.632278	3490.66	8.48577	3490.66	0.741191
		3490.76	0.668225	3490.76	9.30929	3490.76	0.776886
		3490.86	0.693303	3490.86	10.2954	3490.86	0.805457
		3490.96	0.71489	3490.96	11.4661	3490.96	0.839588
		3491.05	0.749121	3491.05	12.8166	3491.05	0.864518
		3491.15	0.779258	3491.15	14.4101	3491.15	0.879121
		3491.25	0.787212	3491.25	16.3035	3491.25	0.906001
		3491.35	0.792148	3491.35	18.5004	3491.35	0.933076
		3491.45	0.813638	3491.45	21.0056	3491.45	0.951256
		3491.54	0.839756	3491.54	23.8338	3491.54	0.96094
		3491.64	0.851746	3491.64	27.0185	3491.64	0.961496
		3491.74	0.853362	3491.74	30.5215	3491.74	0.958834
		3491.84	0.860101	3491.84	34.2331	3491.84	0.955025
		3491.93	0.866538	3491.93	38.0887	3491.93	0.938565
		3492.03	0.858156	3492.03	41.9864	3492.03	0.906868
		3492.13	0.834296	3492.13	45.7304	3492.13	0.858326
		3492.23	0.800687	3492.23	49.1122	3492.23	0.790811
		3492.32	0.778193	3492.32	51.8782	3492.32	0.722841
		3492.42	0.760995	3492.42	53.7177	3492.42	0.650117
		3492.52	0.724547	3492.52	54.3237	3492.52	0.567387
		3492.62	0.673401	3492.62	53.4151	3492.62	0.482605
		3492.71	0.611408	3492.71	50.7824	3492.71	0.390285
		3492.81	0.53375	3492.81	46.2911	3492.81	0.28411
		3492.91	0.455604	3492.91	39.9051	3492.91	0.169471
		3493.01	0.388619	3493.01	31.7477	3493.01	0.0605455
		3493.11	0.314781	3493.11	22.121	3493.11	-0.0543976
		3493.2	0.227439	3493.2	11.4832	3493.2	-0.171993
		3493.3	0.130996	3493.3	0.347852	3493.3	-0.275526
		3493.4	0.0290152	3493.4	-10.7521	3493.4	-0.368414
		3493.5	-0.0648253	3493.5	-21.2066	3493.5	-0.454834
		3493.59	-0.14635	3493.59	-30.4799	3493.59	-0.544908
		3493.69	-0.232447	3493.69	-38.256	3493.69	-0.633691
		3493.79	-0.331279	3493.79	-44.3166	3493.79	-0.711654
		3493.89	-0.414422	3493.89	-48.5276	3493.89	-0.780703
		3493.98	-0.471312	3493.98	-50.9284	3493.98	-0.831405
		3494.08	-0.531746	3494.08	-51.6835	3494.08	-0.86652
		3494.18	-0.596154	3494.18	-51.0131	3494.18	-0.895241
		3494.28	-0.656349	3494.28	-49.2111	3494.28	-0.915169
		3494.38	-0.70636	3494.38	-46.5861	3494.38	-0.933339
		3494.47	-0.734888	3494.47	-43.4045	3494.47	-0.936841
		3494.57	-0.770284	3494.57	-39.9109	3494.57	-0.92904
		3494.67	-0.812298	3494.67	-36.2875	3494.67	-0.925912
		3494.77	-0.829961	3494.77	-32.6904	3494.77	-0.913778
		3494.86	-0.834569	3494.86	-29.2627	3494.86	-0.903946
		3494.96	-0.835789	3494.96	-26.0632	3494.96	-0.88441
		3495.06	-0.823533	3495.06	-23.1314	3495.06	-0.837701
		3495.16	-0.807857	3495.16	-20.5127	3495.16	-0.802768
		3495.25	-0.799278	3495.25	-18.1915	3495.25	-0.779952
		3495.35	-0.786537	3495.35	-16.1594	3495.35	-0.73958
		3495.45	-0.766335	3495.45	-14.418	3495.45	-0.694053
		3495.55	-0.74811	3495.55	-12.9309	3495.55	-0.660383
		3495.64	-0.734887	3495.64	-11.6469	3495.64	-0.641706
		3495.74	-0.714255	3495.74	-10.5354	3495.74	-0.626136
		3495.84	-0.679938	3495.84	-9.59076	3495.84	-0.603599
		3495.94	-0.6483	3495.94	-8.77963	3495.94	-0.574522
		3496.04	-0.624768	3496.04	-8.06255	3496.04	-0.53986
		3496.13	-0.596503	3496.13	-7.41991	3496.13	-0.512062
		3496.23	-0.562843	3496.23	-6.85899	3496.23	-0.487725
		3496.33	-0.539886	3496.33	-6.36672	3496.33	-0.462391
		3496.43	-0.525546	3496.43	-5.89025	3496.43	-0.434136
		3496.52	-0.507093	3496.52	-5.44102	3496.52	-0.401366
		3496.62	-0.479416	3496.62	-5.03884	3496.62	-0.378909
		3496.72	-0.44495	3496.72	-4.65715	3496.72	-0.362148
		3496.82	-0.41806	3496.82	-4.29229	3496.82	-0.348499
		3496.91	-0.402864	3496.91	-3.94809	3496.91	-0.325247
		3497.01	-0.389654	3497.01	-3.6295	3497.01	-0.293556
		3497.11	-0.37148	3497.11	-3.34076	3497.11	-0.288928
		3497.21	-0.355367	3497.21	-3.07123	3497.21	-0.287107
		3497.3	-0.348538	3497.3	-2.82764	3497.3	-0.25858
		3497.4	-0.334828	3497.4	-2.60853	3497.4	-0.228253
		3497.5	-0.305465	3497.5	-2.40618	3497.5	-0.2186
		3497.6	-0.283965	3497.6	-2.23139	3497.6	-0.226533
		3497.7	-0.271829	3497.7	-2.08187	3497.7	-0.232138
		3497.79	-0.253636	3497.79	-1.94718	3497.79	-0.213045
		3497.89	-0.243207	3497.89	-1.83159	3497.89	-0.189393
		3497.99	-0.237859	3497.99	-1.73704	3497.99	-0.17995
		3498.09	-0.223931	3498.09	-1.65616	3498.09	-0.16784
		3498.18	-0.207463	3498.18	-1.57884	3498.18	-0.150861
		3498.28	-0.191552	3498.28	-1.491	3498.28	-0.141114
		3498.38	-0.188731	3498.38	-1.41835	3498.38	-0.14522
		3498.48	-0.188216	3498.48	-1.36898	3498.48	-0.145031
		3498.57	-0.171323	3498.57	-1.31158	3498.57	-0.131798
		3498.67	-0.155557	3498.67	-1.25122	3498.67	-0.116768
		3498.77	-0.155309	3498.77	-1.19276	3498.77	-0.105244
		3498.87	-0.151416	3498.87	-1.12894	3498.87	-0.0964885
		3498.96	-0.128435	3498.96	-1.06501	3498.96	-0.0963001
		3499.06	-0.114392	3499.06	-1.00324	3499.06	-0.103669
		3499.16	-0.118329	3499.16	-0.949855	3499.16	-0.101601
		3499.26	-0.118125	3499.26	-0.909276	3499.26	-0.0920827
		3499.36	-0.111834	3499.36	-0.86353	3499.36	-0.0819779
		3499.45	-0.108551	3499.45	-0.798918	3499.45	-0.0792477
		3499.55	-0.106278	3499.55	-0.728308	3499.55	-0.0751696
		3499.65	-0.0992657	3499.65	-0.676031	3499.65	-0.0567644
		3499.75	-0.0876286	3499.75	-0.642185	3499.75	-0.0516652
		3499.84	-0.0813934	3499.84	-0.594565	3499.84	-0.0508798
		3499.94	-0.0774073	3499.94	-0.535025	3499.94	-0.0275576
		3500.04	-0.0646314	3500.04	-0.488137	3500.04	-0.0132638
		3500.14	-0.0578181	3500.14	-0.448206	3500.14	-0.0191323
		3500.23	-0.0566141	3500.23	-0.416473	3500.23	-0.0279918
		3500.33	-0.0528242	3500.33	-0.389594	3500.33	-0.031416
		3500.43	-0.0460834	3500.43	-0.342649	3500.43	-0.0238725
		3500.53	-0.0312083	3500.53	-0.291344	3500.53	-0.0203959
		3500.62	-0.0258956	3500.62	-0.265136	3500.62	-0.0215007
		3500.72	-0.0311314	3500.72	-0.240593	3500.72	-0.012901
		3500.82	-0.0362178	3500.82	-0.215698	3500.82	0.00246247
		3500.92	-0.0410974	3500.92	-0.196663	3500.92	0.0046559
		3501.02	-0.0309775	3501.02	-0.159441	3501.02	-0.00168468
		3501.11	-0.0132245	3501.11	-0.121677	3501.11	-0.0031295
		3501.21	0.00137811	3501.21	-0.0998581	3501.21	-0.000164058
		3501.31	0.0144428	3501.31	-0.0748252	3501.31	0.0147072
		3501.41	0.0115085	3501.41	-0.0455086	3501.41	0.0310745
		3501.5	0.00301468	3501.5	-0.0194551	3501.5	0.0283783
		3501.6	0.00987309	3501.6	0.00188274	3501.6	0.0174775
		3501.7	0.0201089	3501.7	0.0266313	3501.7	0.0235154
		3501.8	0.0245007	3501.8	0.0662869	3501.8	0.0172791
		3501.89	0.0329088	3501.89	0.0996012	3501.89	0.011914
		3501.99	0.0433926	3501.99	0.118488	3501.99	0.0380199
		3502.09	0.0443915	3502.09	0.143323	3502.09	0.0533733
		3502.19	0.0421172	3502.19	0.174819	3502.19	0.0565896
		3502.29	0.0354734	3502.29	0.198491	3502.29	0.0543131
		3502.38	0.0272633	3502.38	0.220838	3502.38	0.0545567
		3502.48	0.0340849	3502.48	0.25433	3502.48	0.0674413
		3502.58	0.0417332	3502.58	0.291594	3502.58	0.0740567
		3502.68	0.0497103	3502.68	0.332991	3502.68	0.0732702
		3502.77	0.0729985	3502.77	0.372774	3502.77	0.0757267
		3502.87	0.0968252	3502.87	0.406723	3502.87	0.0825227
		3502.97	0.100802	3502.97	0.44245	3502.97	0.081079
		3503.07	0.0976345	3503.07	0.484035	3503.07	0.0893805
		3503.16	0.103538	3503.16	0.535586	3503.16	0.114367
		3503.26	0.107067	3503.26	0.580495	3503.26	0.128022
		3503.36	0.110859	3503.36	0.621455	3503.36	0.125079
		3503.46	0.122603	3503.46	0.679752	3503.46	0.126113
		3503.55	0.14083	3503.55	0.742534	3503.55	0.143712
		3503.65	0.155269	3503.65	0.805239	3503.65	0.164554
		3503.75	0.153611	3503.75	0.872306	3503.75	0.179575
		3503.85	0.143577	3503.85	0.938287	3503.85	0.178509
		3503.95	0.144425	3503.95	1.01281	3503.95	0.170916
		3504.04	0.156944	3504.04	1.101	3504.04	0.177766
		3504.14	0.16621	3504.14	1.19861	3504.14	0.18783
		3504.24	0.177114	3504.24	1.30235	3504.24	0.200853
		3504.34	0.196525	3504.34	1.404	3504.34	0.217853
		3504.43	0.209325	3504.43	1.51803	3504.43	0.237168
		3504.53	0.213133	3504.53	1.66179	3504.53	0.264432
		3504.63	0.232107	3504.63	1.82077	3504.63	0.282535
		3504.73	0.259987	3504.73	1.9866	3504.73	0.293077
		3504.82	0.271765	3504.82	2.16849	3504.82	0.298484
		3504.92	0.280852	3504.92	2.36743	3504.92	0.305424
		3505.02	0.29879	3505.02	2.57825	3505.02	0.324086
		3505.12	0.310642	3505.12	2.81144	3505.12	0.341985
		3505.21	0.322374	3505.21	3.06779	3505.21	0.371386
		3505.31	0.348027	3505.31	3.33068	3505.31	0.397188
		3505.41	0.372172	3505.41	3.61661	3505.41	0.408906
		3505.51	0.385061	3505.51	3.94073	3505.51	0.430792
		3505.61	0.398727	3505.61	4.27874	3505.61	0.455918
		3505.7	0.414787	3505.7	4.62174	3505.7	0.486767
		3505.8	0.430302	3505.8	4.98836	3505.8	0.519556
		3505.9	0.45822	3505.9	5.39004	3505.9	0.543718
		3506	0.493128	3506	5.81873	3506	0.565917
		3506.09	0.514555	3506.09	6.28801	3506.09	0.596593
		3506.19	0.53205	3506.19	6.80121	3506.19	0.633769
		3506.29	0.558714	3506.29	7.35003	3506.29	0.652285
		3506.39	0.589299	3506.39	7.97666	3506.39	0.680539
		3506.48	0.611844	3506.48	8.71313	3506.48	0.73721
		3506.58	0.632729	3506.58	9.57875	3506.58	0.776519
		3506.68	0.661063	3506.68	10.5828	3506.68	0.796284
		3506.78	0.691369	3506.78	11.7469	3506.78	0.815291
		3506.88	0.723582	3506.88	13.1232	3506.88	0.835652
		3506.97	0.750566	3506.97	14.7332	3506.97	0.869014
		3507.07	0.772177	3507.07	16.6009	3507.07	0.900996
		3507.17	0.788849	3507.17	18.7679	3507.17	0.920766
		3507.27	0.800452	3507.27	21.2549	3507.27	0.939999
		3507.36	0.813899	3507.36	24.0677	3507.36	0.951558
		3507.46	0.828363	3507.46	27.1969	3507.46	0.950872
		3507.56	0.842104	3507.56	30.6123	3507.56	0.946684
		3507.66	0.847773	3507.66	34.2569	3507.66	0.940132
		3507.75	0.854179	3507.75	38.037	3507.75	0.925356
		3507.85	0.855806	3507.85	41.8311	3507.85	0.904975
		3507.95	0.835161	3507.95	45.4719	3507.95	0.866969
		3508.05	0.818453	3508.05	48.7137	3508.05	0.811304
		3508.14	0.803234	3508.14	51.2912	3508.14	0.754605
		3508.24	0.768832	3508.24	52.9471	3508.24	0.678665
		3508.34	0.726967	3508.34	53.3778	3508.34	0.591827
		3508.44	0.677973	3508.44	52.2829	3508.44	0.509039
		3508.54	0.611579	3508.54	49.4331	3508.54	0.413989
		3508.63	0.538137	3508.63	44.716	3508.63	0.302339
		3508.73	0.46186	3508.73	38.1504	3508.73	0.188609
		3508.83	0.382504	3508.83	29.8638	3508.83	0.0867267
		3508.93	0.300416	3508.93	20.121	3508.93	-0.0222666
		3509.02	0.216223	3509.02	9.36867	3509.02	-0.14079
		3509.12	0.141989	3509.12	-1.81581	3509.12	-0.255064
		3509.22	0.0551117	3509.22	-12.876	3509.22	-0.365198
		3509.32	-0.0446787	3509.32	-23.2953	3509.32	-0.461923
		3509.41	-0.144966	3509.41	-32.5467	3509.41	-0.550072
		3509.51	-0.256435	3509.51	-40.2306	3509.51	-0.635385
		3509.61	-0.345672	3509.61	-46.1291	3509.61	-0.71726
		3509.71	-0.396262	3509.71	-50.1399	3509.71	-0.78778
		3509.8	-0.453008	3509.8	-52.3172	3509.8	-0.830665
		3509.9	-0.542718	3509.9	-52.8398	3509.9	-0.859964
		3510	-0.625989	3510	-51.9437	3510	-0.894924
		3510.1	-0.675318	3510.1	-49.9359	3510.1	-0.922526
		3510.2	-0.713123	3510.2	-47.1244	3510.2	-0.9384
		3510.29	-0.74124	3510.29	-43.7713	3510.29	-0.944411
		3510.39	-0.77391	3510.39	-40.1283	3510.39	-0.943777
		3510.49	-0.814908	3510.49	-36.3881	3510.49	-0.939269
		3510.59	-0.831065	3510.59	-32.6991	3510.59	-0.910779
		3510.68	-0.832018	3510.68	-29.1917	3510.68	-0.875115
		3510.78	-0.826781	3510.78	-25.9195	3510.78	-0.863322
		3510.88	-0.815823	3510.88	-22.9406	3510.88	-0.855774
		3510.98	-0.816889	3510.98	-20.2989	3510.98	-0.826005
		3511.07	-0.814704	3511.07	-17.9719	3511.07	-0.790807
		3511.17	-0.793713	3511.17	-15.9563	3511.17	-0.766457
		3511.27	-0.772394	3511.27	-14.2167	3511.27	-0.748613
		3511.37	-0.751195	3511.37	-12.7145	3511.37	-0.718754
		3511.46	-0.726933	3511.46	-11.4361	3511.46	-0.676424
		3511.56	-0.713502	3511.56	-10.3419	3511.56	-0.649225
		3511.66	-0.694341	3511.66	-9.41055	3511.66	-0.62636
		3511.76	-0.667149	3511.76	-8.6097	3511.76	-0.592214
		3511.86	-0.649693	3511.86	-7.9043	3511.86	-0.556628
		3511.95	-0.62801	3511.95	-7.28815	3511.95	-0.528678
		3512.05	-0.593854	3512.05	-6.74597	3512.05	-0.506049
		3512.15	-0.57034	3512.15	-6.2539	3512.15	-0.474942
		3512.25	-0.562575	3512.25	-5.80516	3512.25	-0.451155
		3512.34	-0.540549	3512.34	-5.38291	3512.34	-0.435857
		3512.44	-0.510436	3512.44	-4.98145	3512.44	-0.4021
		3512.54	-0.492956	3512.54	-4.62328	3512.54	-0.372947
		3512.64	-0.471082	3512.64	-4.28425	3512.64	-0.35714
		3512.73	-0.441748	3512.73	-3.94993	3512.73	-0.333294
		3512.83	-0.419795	3512.83	-3.62981	3512.83	-0.310189
		3512.93	-0.401379	3512.93	-3.33371	3512.93	-0.297789
		3513.03	-0.380321	3513.03	-3.07486	3513.03	-0.290664
		3513.12	-0.358637	3513.12	-2.83076	3513.12	-0.282837
		3513.22	-0.348117	3513.22	-2.59975	3513.22	-0.273639
		3513.32	-0.339749	3513.32	-2.3883	3513.32	-0.25856
		3513.42	-0.317282	3513.42	-2.18702	3513.42	-0.241067
		3513.52	-0.295583	3513.52	-2.01181	3513.52	-0.230876
		3513.61	-0.284101	3513.61	-1.8697	3513.61	-0.213352
		3513.71	-0.273239	3513.71	-1.73874	3513.71	-0.192646
		3513.81	-0.253854	3513.81	-1.60087	3513.81	-0.179728
		3513.91	-0.24107	3513.91	-1.47385	3513.91	-0.167616
		3514	-0.235148	3514	-1.36868	3514	-0.163535
		3514.1	-0.216489	3514.1	-1.26182	3514.1	-0.154347
		3514.2	-0.196698	3514.2	-1.1628	3514.2	-0.138769
		3514.3	-0.191372	3514.3	-1.08603	3514.3	-0.132482
		3514.39	-0.190134	3514.39	-1.01369	3514.39	-0.119344
		3514.49	-0.182613	3514.49	-0.941529	3514.49	-0.101661
		3514.59	-0.174878	3514.59	-0.869412	3514.59	-0.101284
		3514.69	-0.165049	3514.69	-0.806365	3514.69	-0.105617
		3514.79	-0.15467	3514.79	-0.762932	3514.79	-0.101312
		3514.88	-0.148625	3514.88	-0.714647	3514.88	-0.0882956
		3514.98	-0.136955	3514.98	-0.657121	3514.98	-0.0785136
		3515.08	-0.120983	3515.08	-0.607931	3515.08	-0.0837348
		3515.18	-0.113953	3515.18	-0.565979	3515.18	-0.0869974
		3515.27	-0.121611	3515.27	-0.526638	3515.27	-0.0805191
		3515.37	-0.123445	3515.37	-0.481895	3515.37	-0.0759762
		3515.47	-0.108463	3515.47	-0.437985	3515.47	-0.0732493
		3515.57	-0.0987685	3515.57	-0.398067	3515.57	-0.0604979
		3515.66	-0.0905271	3515.66	-0.350286	3515.66	-0.0560587
		3515.76	-0.0675394	3515.76	-0.314887	3515.76	-0.0596864
		3515.86	-0.0513047	3515.86	-0.29379	3515.86	-0.0510286
		3515.96	-0.0603666	3515.96	-0.260039	3515.96	-0.0370654
		3516.05	-0.0727913	3516.05	-0.220753	3516.05	-0.0311925
		3516.15	-0.0675935	3516.15	-0.193478	3516.15	-0.0340905
		3516.25	-0.0514391	3516.25	-0.169614	3516.25	-0.0228608
		3516.35	-0.0337841	3516.35	-0.146206	3516.35	-0.00571757
		3516.45	-0.0220544	3516.45	-0.127019	3516.45	-0.00538145
		3516.54	-0.0143387	3516.54	-0.103753	3516.54	-0.00831735
		3516.64	-0.00343014	3516.64	-0.0740682	3516.64	0.000201048
		3516.74	0.00421089	3516.74	-0.0428246	3516.74	0.00978633
		3516.84	0.00372315	3516.84	-0.0163491	3516.84	0.0174524
		3516.93	-0.000390007	3516.93	0.0203047	3516.93	0.0267891
		3517.03	0.00952527	3517.03	0.0670087	3517.03	0.0262462
		3517.13	0.0299015	3517.13	0.0999234	3517.13	0.0266815
		3517.23	0.0278313	3517.23	0.115404	3517.23	0.0310455
		3517.32	0.0107259	3517.32	0.127386	3517.32	0.0288515
		3517.42	0.00681178	3517.42	0.156258	3517.42	0.0395539
		3517.52	0.0106122	3517.52	0.192909	3517.52	0.045594
		3517.62	0.0199656	3517.62	0.219062	3517.62	0.0296821
		3517.71	0.0369283	3517.71	0.253723	3517.71	0.0283326
		3517.81	0.0442265	3517.81	0.294095	3517.81	0.0439212
		3517.91	0.0498095	3517.91	0.324953	3517.91	0.0568582
		3518.01	0.0565972	3518.01	0.363431	3518.01	0.0677245
		3518.11	0.0604199	3518.11	0.400584	3518.11	0.0745327
		3518.2	0.0748725	3518.2	0.429105	3518.2	0.0756849
		3518.3	0.086125	3518.3	0.469705	3518.3	0.0803571
		3518.4	0.0877042	3518.4	0.515466	3518.4	0.0874374
		3518.5	0.0967042	3518.5	0.56267	3518.5	0.0800684
		3518.59	0.105411	3518.59	0.607795	3518.59	0.0692429
		3518.69	0.0910615	3518.69	0.647513	3518.69	0.0722958
		3518.79	0.0790219	3518.79	0.702754	3518.79	0.0681592
		3518.89	0.0814606	3518.89	0.753415	3518.89	0.0531236
		3518.98	0.0788062	3518.98	0.783533	3518.98	0.0508939
		3519.08	0.0749712	3519.08	0.827205	3519.08	0.0718376
		3519.18	0.071411	3519.18	0.883441	3519.18	0.105568
		3519.28	0.0666551	3519.28	0.938655	3519.28	0.124912
		3519.38	0.059945	3519.38	1.00758	3519.38	0.113954
		3519.47	0.0670091	3519.47	1.0754	3519.47	0.0951135
		3519.57	0.0907527	3519.57	1.1276	3519.57	0.104523
		3519.67	0.107951	3519.67	1.17898	3519.67	0.137286
		3519.77	0.115982	3519.77	1.24816	3519.77	0.162305
		3519.86	0.122612	3519.86	1.3321	3519.86	0.170727
		3519.96	0.134791	3519.96	1.39894	3519.96	0.1846
		3520.06	0.159402	3520.06	1.46276	3520.06	0.203077
		3520.16	0.185546	3520.16	1.54137	3520.16	0.21276
		3520.25	0.199806	3520.25	1.61874	3520.25	0.225718
		3520.35	0.21149	3520.35	1.70202	3520.35	0.233464
		3520.45	0.22817	3520.45	1.80318	3520.45	0.242927
		3520.55	0.243606	3520.55	1.92535	3520.55	0.261399
		3520.64	0.252249	3520.64	2.06833	3520.64	0.27611
		3520.74	0.259466	3520.74	2.24634	3520.74	0.289895
		3520.84	0.283411	3520.84	2.45307	3520.84	0.29745
		3520.94	0.306913	3520.94	2.66348	3520.94	0.313993
		3521.04	0.311648	3521.04	2.88642	3521.04	0.335272
		3521.13	0.316674	3521.13	3.13006	3521.13	0.348457
		3521.23	0.318935	3521.23	3.39736	3521.23	0.373867
		3521.33	0.324002	3521.33	3.70626	3521.33	0.402115
		3521.43	0.348949	3521.43	4.04417	3521.43	0.421489
		3521.52	0.374112	3521.52	4.39338	3521.52	0.439877
		3521.62	0.397061	3521.62	4.76483	3521.62	0.469446
		3521.72	0.424726	3521.72	5.15944	3521.72	0.506305
		3521.82	0.449948	3521.82	5.58533	3521.82	0.534115
		3521.91	0.484871	3521.91	6.03915	3521.91	0.566213
		3522.01	0.51523	3522.01	6.52025	3522.01	0.59461
		3522.11	0.528318	3522.11	7.06148	3522.11	0.612404
		3522.21	0.544542	3522.21	7.67764	3522.21	0.645786
		3522.3	0.565384	3522.3	8.36239	3522.3	0.67992
		3522.4	0.594652	3522.4	9.12827	3522.4	0.701906
		3522.5	0.632583	3522.5	10.0121	3522.5	0.728563
		3522.6	0.655951	3522.6	11.0404	3522.6	0.755184
		3522.7	0.662763	3522.7	12.2443	3522.7	0.787639
		3522.79	0.678103	3522.79	13.6698	3522.79	0.836194
		3522.89	0.708433	3522.89	15.3316	3522.89	0.869968
		3522.99	0.740565	3522.99	17.2322	3522.99	0.884794
		3523.09	0.756125	3523.09	19.4084	3523.09	0.903205
		3523.18	0.758923	3523.18	21.9007	3523.18	0.923316
		3523.28	0.777747	3523.28	24.6899	3523.28	0.941937
		3523.38	0.804952	3523.38	27.7558	3523.38	0.943756
		3523.48	0.824491	3523.48	31.0898	3523.48	0.928556
		3523.57	0.826889	3523.57	34.6223	3523.57	0.915199
		3523.67	0.819743	3523.67	38.2349	3523.67	0.898088
		3523.77	0.819268	3523.77	41.7862	3523.77	0.875408
		3523.87	0.811069	3523.87	45.1037	3523.87	0.840949
		3523.96	0.791198	3523.96	47.9609	3523.96	0.78345
		3524.06	0.766616	3524.06	50.1097	3524.06	0.72332
		3524.16	0.734214	3524.16	51.2696	3524.16	0.664334
		3524.26	0.688238	3524.26	51.1361	3524.26	0.592794
		3524.36	0.638954	3524.36	49.4554	3524.36	0.508567
		3524.45	0.583634	3524.45	46.0539	3524.45	0.404377
		3524.55	0.515867	3524.55	40.8449	3524.55	0.296968
		3524.65	0.442235	3524.65	33.8693	3524.65	0.195391
		3524.75	0.364622	3524.75	25.3128	3524.75	0.0774636
		3524.84	0.284788	3524.84	15.4789	3524.84	-0.0385331
		3524.94	0.209547	3524.94	4.81745	3524.94	-0.140064
		3525.04	0.133351	3525.04	-6.13008	3525.04	-0.252265
		3525.14	0.027712	3525.14	-16.8349	3525.14	-0.372081
		3525.23	-0.0806843	3525.23	-26.7654	3525.23	-0.475066
		3525.33	-0.16003	3525.33	-35.4116	3525.33	-0.560843
		3525.43	-0.235723	3525.43	-42.4276	3525.43	-0.646822
		3525.53	-0.327272	3525.53	-47.6498	3525.53	-0.726034
		3525.62	-0.419302	3525.62	-51.0334	3525.62	-0.791733
		3525.72	-0.494726	3525.72	-52.6635	3525.72	-0.849677
		3525.82	-0.563928	3525.82	-52.7508	3525.82	-0.888092
		3525.92	-0.622923	3525.92	-51.5359	3525.92	-0.910726
		3526.02	-0.664063	3526.02	-49.2746	3526.02	-0.931796
		3526.11	-0.703734	3526.11	-46.2844	3526.11	-0.941885
		3526.21	-0.750705	3526.21	-42.8404	3526.21	-0.943941
		3526.31	-0.786476	3526.31	-39.1402	3526.31	-0.954201
		3526.41	-0.810632	3526.41	-35.3761	3526.41	-0.96486
		3526.5	-0.836076	3526.5	-31.7188	3526.5	-0.9498
		3526.6	-0.844923	3526.6	-28.2603	3526.6	-0.906674
		3526.7	-0.845222	3526.7	-25.0413	3526.7	-0.863451
		3526.8	-0.854401	3526.8	-22.1317	3526.8	-0.834141
		3526.89	-0.84934	3526.89	-19.565	3526.89	-0.821352
		3526.99	-0.835426	3526.99	-17.3032	3526.99	-0.800972
		3527.09	-0.827844	3527.09	-15.3281	3527.09	-0.756418
		3527.19	-0.809578	3527.19	-13.632	3527.19	-0.719461
		3527.29	-0.786196	3527.29	-12.1841	3527.29	-0.702167
		3527.38	-0.760403	3527.38	-10.9682	3527.38	-0.68685
		3527.48	-0.727459	3527.48	-9.9368	3527.48	-0.651834
		3527.58	-0.711203	3527.58	-9.03879	3527.58	-0.616239
		3527.68	-0.698369	3527.68	-8.26705	3527.68	-0.604939
		3527.77	-0.674127	3527.77	-7.5829	3527.77	-0.585423
		3527.87	-0.647432	3527.87	-6.97331	3527.87	-0.54485
		3527.97	-0.611862	3527.97	-6.44695	3527.97	-0.512911
		3528.07	-0.585508	3528.07	-5.9809	3528.07	-0.498039
		3528.16	-0.567474	3528.16	-5.54882	3528.16	-0.475645
		3528.26	-0.54276	3528.26	-5.13775	3528.26	-0.444316
		3528.36	-0.512661	3528.36	-4.76571	3528.36	-0.424175
		3528.46	-0.488656	3528.46	-4.42559	3528.46	-0.411199
		3528.55	-0.477763	3528.55	-4.08583	3528.55	-0.390297
		3528.65	-0.457563	3528.65	-3.76128	3528.65	-0.35969
		3528.75	-0.43504	3528.75	-3.47037	3528.75	-0.333988
		3528.85	-0.419993	3528.85	-3.19453	3528.85	-0.326713
		3528.95	-0.399931	3528.95	-2.9334	3528.95	-0.320547
		3529.04	-0.38285	3529.04	-2.69665	3529.04	-0.295579
		3529.14	-0.366589	3529.14	-2.48238	3529.14	-0.270049
		3529.24	-0.346481	3529.24	-2.29228	3529.24	-0.263153
		3529.34	-0.333912	3529.34	-2.11868	3529.34	-0.261912
		3529.43	-0.322124	3529.43	-1.95719	3529.43	-0.2458
		3529.53	-0.302668	3529.53	-1.80499	3529.53	-0.230785
		3529.63	-0.292988	3529.63	-1.66938	3529.63	-0.233063
		3529.73	-0.295304	3529.73	-1.56049	3529.73	-0.22503
		3529.82	-0.283758	3529.82	-1.45388	3529.82	-0.202882
		3529.92	-0.252208	3529.92	-1.34384	3529.92	-0.188418
		3530.02	-0.225493	3530.02	-1.2475	3530.02	-0.182582
		3530.12	-0.23158	3530.12	-1.16933	3530.12	-0.183845
		3530.21	-0.246043	3530.21	-1.10257	3530.21	-0.18097
		3530.31	-0.22469	3530.31	-1.03159	3530.31	-0.16397
		3530.41	-0.198344	3530.41	-0.968042	3530.41	-0.151785
		3530.51	-0.197641	3530.51	-0.919215	3530.51	-0.149713
		3530.61	-0.189894	3530.61	-0.861685	3530.61	-0.14236
		3530.7	-0.168527	3530.7	-0.803982	3530.7	-0.127325
		3530.8	-0.159272	3530.8	-0.764617	3530.8	-0.110492
		3530.9	-0.164682	3530.9	-0.726701	3530.9	-0.105168
		3531	-0.170507	3531	-0.684228	3531	-0.109039
		3531.09	-0.168191	3531.09	-0.63624	3531.09	-0.10456
		3531.19	-0.152406	3531.19	-0.596041	3531.19	-0.0933274
		3531.29	-0.130285	3531.29	-0.582658	3531.29	-0.0808173
		3531.39	-0.11725	3531.39	-0.562887	3531.39	-0.082261
		3531.48	-0.108962	3531.48	-0.529577	3531.48	-0.098848
		3531.58	-0.110695	3531.58	-0.502986	3531.58	-0.0972148
		3531.68	-0.126556	3531.68	-0.47601	3531.68	-0.0904639
		3531.78	-0.139496	3531.78	-0.446038	3531.78	-0.0969478
		3531.88	-0.127148	3531.88	-0.414083	3531.88	-0.0965615
		3531.97	-0.104737	3531.97	-0.39786	3531.97	-0.0822326
		3532.07	-0.101637	3532.07	-0.394728	3532.07	-0.0673212
		3532.17	-0.0928175	3532.17	-0.384979	3532.17	-0.0681763
		3532.27	-0.0807713	3532.27	-0.369538	3532.27	-0.0735214
		3532.36	-0.0886425	3532.36	-0.35135	3532.36	-0.0731574
		3532.46	-0.107297	3532.46	-0.344284	3532.46	-0.0697811
		3532.56	-0.115723	3532.56	-0.333909	3532.56	-0.0711278
		3532.66	-0.0993253	3532.66	-0.307686	3532.66	-0.0752928
		3532.75	-0.0797473	3532.75	-0.282781	3532.75	-0.0624171
		3532.85	-0.0715533	3532.85	-0.270267	3532.85	-0.0439829
		3532.95	-0.0685193	3532.95	-0.266737	3532.95	-0.0506969
		3533.05	-0.0710199	3533.05	-0.25675	3533.05	-0.0670041
		3533.14	-0.0737116	3533.14	-0.237982	3533.14	-0.0560381
		3533.24	-0.0713889	3533.24	-0.229614	3533.24	-0.0423235
		3533.34	-0.0758053	3533.34	-0.237686	3533.34	-0.0484779
		3533.44	-0.0788621	3533.44	-0.236635	3533.44	-0.0537767
		3533.54	-0.0626553	3533.54	-0.220855	3533.54	-0.05644
		3533.63	-0.0529335	3533.63	-0.203901	3533.63	-0.0502488
		3533.73	-0.0620177	3533.73	-0.1977	3533.73	-0.0364372
		3533.83	-0.0647735	3533.83	-0.196285	3533.83	-0.0308034
		3533.93	-0.059079	3533.93	-0.188055	3533.93	-0.0393212
		3534.02	-0.0519357	3534.02	-0.180634	3534.02	-0.0555922
		3534.12	-0.0433549	3534.12	-0.177679	3534.12	-0.0524662
		3534.22	-0.0482206	3534.22	-0.181429	3534.22	-0.0330626
		3534.32	-0.0601559	3534.32	-0.184256	3534.32	-0.0188998
		3534.41	-0.0558588	3534.41	-0.174016	3534.41	-0.0182031
		3534.51	-0.0528131	3534.51	-0.16294	3534.51	-0.0242861
		3534.61	-0.0635138	3534.61	-0.155554	3534.61	-0.0223396
		3534.71	-0.0599424	3534.71	-0.142904	3534.71	-0.015401
		3534.8	-0.0391815	3534.8	-0.135422	3534.8	-0.0193391
		3534.9	-0.0263398	3534.9	-0.135665	3534.9	-0.0330899
		3535	-0.0267479	3535	-0.127135	3535	-0.0322343
		3535.1	-0.0340806	3535.1	-0.119025	3535.1	-0.0256596
		3535.2	-0.0370444	3535.2	-0.125457	3535.2	-0.0268697
		3535.29	-0.0343031	3535.29	-0.128727	3535.29	-0.0194132
		3535.39	-0.0366124	3535.39	-0.125711	3535.39	-0.0178603
		3535.49	-0.0431698	3535.49	-0.129088	3535.49	-0.0313185
		3535.59	-0.0431018	3535.59	-0.12714	3535.59	-0.0312053
		3535.68	-0.0339268	3535.68	-0.111598	3535.68	-0.0271802
		3535.78	-0.0290962	3535.78	-0.109728	3535.78	-0.0372482
		3535.88	-0.036259	3535.88	-0.118999	3535.88	-0.0404439
		3535.98	-0.0424078	3535.98	-0.108379	3535.98	-0.0319283
		3536.07	-0.0375929	3536.07	-0.092338	3536.07	-0.0372544
		3536.17	-0.0308019	3536.17	-0.0871279	3536.17	-0.0374656
		3536.27	-0.0227066	3536.27	-0.0873837	3536.27	-0.0113798
		3536.37	-0.01738	3536.37	-0.0957182	3536.37	-0.00620698
		3536.46	-0.0284474	3536.46	-0.0997962	3536.46	-0.0211278
		3536.56	-0.0370232	3536.56	-0.0908408	3536.56	-0.0197577
		3536.66	-0.0237612	3536.66	-0.0776161	3536.66	-0.0158775
		3536.76	-0.0249385	3536.76	-0.072794	3536.76	-0.0100253
		3536.86	-0.0404313	3536.86	-0.0781373	3536.86	0.000288562
		3536.95	-0.0412334	3536.95	-0.0753118	3536.95	-0.00938925
		3537.05	-0.0400678	3537.05	-0.0674813	3537.05	-0.0222482
		3537.15	-0.0373499	3537.15	-0.0713464	3537.15	-0.022625
		3537.25	-0.0298956	3537.25	-0.0795838	3537.25	-0.0363803
		3537.34	-0.0220762	3537.34	-0.0751942	3537.34	-0.0506769
		3537.44	-0.0235918	3537.44	-0.0698859	3537.44	-0.036809
		3537.54	-0.0305756	3537.54	-0.0702087	3537.54	-0.0173084
		3537.64	-0.0372769	3537.64	-0.0668285	3537.64	-0.0131362
		3537.73	-0.0461163	3537.73	-0.0748932	3537.73	-0.0135682
		3537.83	-0.0444067	3537.83	-0.0802483	3537.83	-0.0135676
		3537.93	-0.0365751	3537.93	-0.0688503	3537.93	-0.0131445
		3538.03	-0.0289931	3538.03	-0.0706078	3538.03	-0.0169043
		3538.12	-0.0221531	3538.12	-0.0706451	3538.12	-0.021367
		3538.22	-0.0173476	3538.22	-0.0598112	3538.22	-0.0209651
		3538.32	-0.0143805	3538.32	-0.0577706	3538.32	-0.0239205
		3538.42	-0.0137512	3538.42	-0.0569913	3538.42	-0.0238904
		3538.52	-0.0158554	3538.52	-0.060144	3538.52	-0.0133775
		3538.61	-0.0219903	3538.61	-0.0625866	3538.61	-0.0039606
		3538.71	-0.0224251	3538.71	-0.0643871	3538.71	0.00248756
		3538.81	-0.0138883	3538.81	-0.067911	3538.81	0.00332814
		3538.91	-0.0162986	3538.91	-0.0505582	3538.91	-0.00253195
		3539	-0.0327902	3539	-0.0246368	3539	-0.0011936
		3539.1	-0.032021	3539.1	-0.0283252	3539.1	-0.00310107
		3539.2	-0.0188449	3539.2	-0.04576	3539.2	-0.016324
		3539.3	-0.0247841	3539.3	-0.0457778	3539.3	-0.0204233
		3539.39	-0.0403031	3539.39	-0.0384361	3539.39	-0.00787197
		3539.49	-0.0388482	3539.49	-0.0410264	3539.49	0.00172
		3539.59	-0.0229547	3539.59	-0.0533034	3539.59	0.00290227
		3539.69	-0.0161648	3539.69	-0.0544623	3539.69	-0.0006334
		3539.79	-0.016759	3539.79	-0.0465849	3539.79	-0.0114695
		3539.88	-0.0121581	3539.88	-0.0450431	3539.88	-0.0136167
		3539.98	-0.00373728	3539.98	-0.0370175	3539.98	-0.0157287
		3540.08	-0.0071113	3540.08	-0.0260537	3540.08	-0.0252711
		3540.18	-0.0198415	3540.18	-0.0362761	3540.18	-0.0180364
		3540.27	-0.0217077	3540.27	-0.0512025	3540.27	-0.00283128
		3540.37	-0.0187289	3540.37	-0.0413921	3540.37	0.00375512
		3540.47	-0.0121866	3540.47	-0.0326502	3540.47	0.00763081
		3540.57	-0.0049608	3540.57	-0.0408614	3540.57	0.00477964
		3540.66	-0.0124736	3540.66	-0.0386518	3540.66	-0.00353028
		3540.76	-0.0235868	3540.76	-0.0306936	3540.76	-0.00178
		3540.86	-0.0236525	3540.86	-0.0242845	3540.86	0.00403884
		3540.96	-0.029968	3540.96	-0.00920589	3540.96	-0.00667688
		3541.05	-0.0408276	3541.05	-0.0107845	3541.05	-0.00866462
		3541.15	-0.0242356	3541.15	-0.0283408	3541.15	0.0101514
		3541.25	0.00410999	3541.25	-0.0326858	3541.25	0.0113616
		3541.35	0.00315905	3541.35	-0.0304211	3541.35	0.000788562
		3541.45	-0.0119201	3541.45	-0.0327059	3541.45	-0.00535358
		3541.54	-0.0190305	3541.54	-0.027425	3541.54	-0.0139578
		3541.64	-0.0204039	3541.64	-0.0243742	3541.64	-0.0110303
		3541.74	-0.0164753	3541.74	-0.0488954	3541.74	0.00111911
		3541.84	-0.00895021	3541.84	-0.0610827	3541.84	0.000294136
		3541.93	-0.00138053	3541.93	-0.0423185	3541.93	-0.00722928
		3542.03	0.00252638	3542.03	-0.0332538	3542.03	-0.00518022
		3542.13	0.00114232	3542.13	-0.028595	3542.13	0.00262858
		3542.23	-0.00734597	3542.23	-0.0267037	3542.23	0.00901989
		3542.32	-0.0137769	3542.32	-0.0381396	3542.32	0.00930138
		3542.42	-0.0164508	3542.42	-0.0426591	3542.42	-0.00916071
		3542.52	-0.0179151	3542.52	-0.0409735	3542.52	-0.0280576
		3542.62	-0.00513471	3542.62	-0.0457159	3542.62	-0.0208764
		3542.71	0.00503697	3542.71	-0.0560816	3542.71	-0.00396172
		3542.81	-0.00169212	3542.81	-0.0586206	3542.81	-0.00250464
		3542.91	-0.0070851	3542.91	-0.044192	3542.91	-0.00840263
		3543.01	-0.00913192	3543.01	-0.0246306	3543.01	-0.00167353
		3543.11	-0.0107707	3543.11	-0.0142349	3543.11	0.00753327
		3543.2	-0.0116308	3543.2	-0.0210309	3543.2	0.0062763
		3543.3	-0.0157546	3543.3	-0.0400638	3543.3	-0.00617019
		3543.4	-0.0275701	3543.4	-0.0462745	3543.4	-0.0186691
		3543.5	-0.030521	3543.5	-0.0371619	3543.5	-0.0169272
		3543.59	-0.0100661	3543.59	-0.0267683	3543.59	-0.0090693
		3543.69	0.0106786	3543.69	-0.0185972	3543.69	-0.00620419
		3543.79	0.0241535	3543.79	-0.0214077	3543.79	-0.00975046
		3543.89	0.0302923	3543.89	-0.0282137	3543.89	-0.00710553
		3543.98	0.00689483	3543.98	-0.0251033	3543.98	0.00312022
		3544.08	-0.0180634	3544.08	-0.0289673	3544.08	-0.00213173
		3544.18	-0.0172362	3544.18	-0.0411044	3544.18	-0.0213252
		3544.28	-0.0120517	3544.28	-0.0261351	3544.28	-0.0211284
		3544.38	-0.0169848	3544.38	-0.00374157	3544.38	-0.00751634
		3544.47	-0.0181977	3544.47	-0.00563064	3544.47	-0.00531289
		3544.57	0.000861387	3544.57	-0.0115398	3544.57	-0.00245949
		3544.67	0.00977722	3544.67	-0.0186318	3544.67	-0.00285637
		3544.77	-0.0010249	3544.77	-0.0285337	3544.77	-0.00546339
		3544.86	-0.00770104	3544.86	-0.0329294	3544.86	-0.0083926
		3544.96	-0.00671944	3544.96	-0.0302064	3544.96	-0.00945113
		3545.06	-0.000615202	3545.06	-0.0204188	3545.06	-0.00083184
		3545.16	0.00529004	3545.16	-0.0195805	3545.16	3.04792e-05
		3545.25	-0.00485879	3545.25	-0.0272048	3545.25	0.000109632
		3545.35	-0.0208058	3545.35	-0.0328185	3545.35	-0.00398457
		3545.45	-0.0205037	3545.45	-0.0337187	3545.45	-0.0200191
		3545.55	-0.0121637	3545.55	-0.0233954	3545.55	-0.0197309
		3545.64	-0.00597975	3545.64	-0.0130677	3545.64	-0.0128898
		3545.74	-0.00745244	3545.74	-0.0165532	3545.74	-0.0206696
		3545.84	-0.0059987	3545.84	-0.0195515	3545.84	-0.021392
		3545.94	-0.000674288	3545.94	-0.0200788	3545.94	-0.00637086
		3546.04	-0.00895188	3546.04	-0.0270292	3546.04	0.0020511
		3546.13	-0.0186252	3546.13	-0.0253536	3546.13	-0.0110565
		3546.23	-0.0143058	3546.23	-0.0129868	3546.23	-0.0284901
		3546.33	-0.00371721	3546.33	-0.00533131	3546.33	-0.0285163
		3546.43	0.00584801	3546.43	-0.0107973	3546.43	-0.0129952
		3546.52	0.00616239	3546.52	-0.0184824	3546.52	0.00321275
		3546.62	-0.00474452	3546.62	-0.0176786	3546.62	-0.00145057
		3546.72	-0.0144117	3546.72	-0.018843	3546.72	-0.0153642
		3546.82	-0.0141682	3546.82	-0.0145838	3546.82	-0.0111668
		3546.91	-0.000430698	3546.91	-0.0110732	3546.91	-0.00629115
		3547.01	0.0071479	3547.01	-0.0183218	3547.01	-0.00725157
		3547.11	0.00361557	3547.11	-0.0179445	3547.11	-0.00914622
		3547.21	0.00413563	3547.21	-0.0225153	3547.21	-0.0187995
		3547.3	0.00806038	3547.3	-0.0332616	3547.3	-0.0265637
		3547.4	0.0176992	3547.4	-0.0336201	3547.4	-0.029401
		3547.5	0.016571	3547.5	-0.024726	3547.5	-0.0209779
		3547.6	0.00475436	3547.6	-0.0170743	3547.6	-0.00533295
		3547.7	0.00316964	3547.7	-0.0187349	3547.7	-0.0123714
		3547.79	0.0005654	3547.79	-0.0237605	3547.79	-0.0311741
		3547.89	-0.000316985	3547.89	-0.0197405	3547.89	-0.036042
		3547.99	0.0109288	3547.99	-0.0151652	3547.99	-0.0264651
		3548.09	0.013173	3548.09	-0.0207488	3548.09	-0.00777944
		3548.18	0.00137978	3548.18	-0.014362	3548.18	0.00483929
		3548.28	-0.00462078	3548.28	-0.00766799	3548.28	0.000379978
		3548.38	0.00152359	3548.38	-0.0126652	3548.38	-0.00792158
		3548.48	0.0105342	3548.48	-0.0152561	3548.48	-0.00445837
		3548.57	0.0185175	3548.57	-0.017649	3548.57	0.00100651
		3548.67	0.0187153	3548.67	-0.0147873	3548.67	0.00402602
		3548.77	0.0100225	3548.77	-0.0205911	3548.77	0.00688834
		3548.87	0.0121468	3548.87	-0.0277299	3548.87	0.0067161
		3548.96	0.00786306	3548.96	-0.00950021	3548.96	0.00310684
		3549.06	-0.0140595	3549.06	0.00550091	3549.06	-0.00499405
		3549.16	-0.0173727	3549.16	-0.00010723	3549.16	-0.0112449
		3549.26	-0.00664251	3549.26	-0.00613566	3549.26	-0.00474098
		3549.36	-0.000989784	3549.36	-0.0124874	3549.36	0.00232312
		3549.45	0.00223541	3549.45	-0.022124	3549.45	-0.00859494
		3549.55	-0.000490898	3549.55	-0.0197661	3549.55	-0.0239004
		3549.65	-0.00386381	3549.65	-0.00998348	3549.65	-0.0192181
		3549.75	0.00162783	3549.75	5.36728e-06	3549.75	-0.00759605
		3549.84	0.00497956	3549.84	0.00044015	3549.84	-0.00840542
		3549.94	0.00505202	3549.94	-0.0107248	3549.94	-0.0112505
		3550.04	0.00711668	3550.04	-0.0146663	3550.04	-0.00286305
		3550.14	-0.00263137	3550.14	-0.0194774	3550.14	0.00958511
		3550.23	-0.00479469	3550.23	-0.0115944	3550.23	0.00228577
		3550.33	0.0102728	3550.33	0.00922387	3550.33	-0.00821868
		3550.43	0.00558825	3550.43	0.00751652	3550.43	-0.0144143
		3550.53	-0.0107373	3550.53	-0.0105682	3550.53	-0.022086
		3550.62	-0.01589	3550.62	-0.0196736	3550.62	-0.00729059
		3550.72	-0.0157769	3550.72	-0.0137784	3550.72	0.00897641
		3550.82	-0.00692568	3550.82	-0.00684636	3550.82	0.00669715
		3550.92	0.00310832	3550.92	-0.00267969	3550.92	0.00402713
		3551.02	0.00465459	3551.02	0.00841451	3551.02	0.00501654
		3551.11	-0.000994243	3551.11	0.0150221	3551.11	0.0107122
		3551.21	-0.00244017	3551.21	0.0027261	3551.21	0.0230266
		3551.31	-0.00355723	3551.31	-0.00876498	3551.31	0.0241788
		3551.41	-0.0118738	3551.41	-0.0101145	3551.41	0.00597975
		3551.5	-0.0108348	3551.5	-0.00998348	3551.5	-0.0116992
		3551.6	-0.00430082	3551.6	-0.00415851	3551.6	-0.0149121
		3551.7	-0.00496581	3551.7	-0.00265628	3551.7	-0.00858491
		3551.8	-0.0163398	3551.8	-0.0130281	3551.8	-0.000982899
		3551.89	-0.024074	3551.89	-0.0128163	3551.89	0.0100762
		3551.99	-0.0145868	3551.99	0.000601242	3551.99	0.019089
		3552.09	0.000455032	3552.09	0.00732755	3552.09	0.00795411
		3552.19	0.00522426	3552.19	0.00477739	3552.19	-0.00880564
		3552.29	-0.00291788	3552.29	-0.00655316	3552.29	-0.00860441
		3552.38	-0.00116871	3552.38	-0.00900467	3552.38	-0.0054043
		3552.48	0.0122711	3552.48	-0.00349742	3552.48	-0.00464957
		3552.58	0.00902359	3552.58	-0.0153581	3552.58	-0.00180508
		3552.68	0.00120754	3552.68	-0.0259651	3552.68	-0.00294165
		3552.77	0.000345779	3552.77	-0.0158285	3552.77	-0.00177777
		3552.87	-0.00533092	3552.87	-0.00592942	3552.87	0.000378305
		3552.97	-0.00307507	3552.97	-0.00230233	3552.97	-0.00148624
		3553.07	0.00223764	3553.07	0.00542677	3553.07	-0.00131846
		3553.16	-0.00512969	3553.16	0.00153658	3553.16	-0.000907648
		3553.26	-0.00809625	3553.26	-0.0102438	3553.26	0.00513862
		3553.36	0.00463508	3553.36	-0.0150827	3553.36	0.0174775
		3553.46	0.0112421	3553.46	-0.0124105	3553.46	0.0115834
		3553.55	-0.00380639	3553.55	-0.0043982	3553.55	-0.0143157
		3553.65	-0.0109708	3553.65	-0.00204313	3553.65	-0.0281585
		3553.75	0.00594556	3553.75	-9.38523e-05	3553.75	-0.0178987
		3553.85	0.00815403	3553.85	-0.000782816	3553.85	-0.00352025
		3553.95	-0.00747641	3553.95	-0.00689653	3553.95	0.00438444
		3554.04	-0.00571721	3554.04	-0.00266576	3554.04	0.00545579
		3554.14	-0.00347864	3554.14	-0.00192161	3554.14	-0.00656763
		3554.24	-0.0169078	3554.24	-0.00952529	3554.24	-0.0184405
		3554.34	-0.0140171	3554.34	-0.0102014	3554.34	-0.0157583
		3554.43	-0.000398925	3554.43	-0.0143313	3554.43	-0.00932013
		3554.53	0.00577666	3554.53	-0.0170097	3554.53	-0.00240932
		3554.63	0.0062906	3554.63	-0.0129679	3554.63	0.00518878
		3554.73	0.00601022	3554.73	-0.0126975	3554.73	0.00308399
		3554.82	0.0114288	3554.82	-0.010115	3554.82	-0.00236305
		3554.92	0.0152003	3554.92	-0.000168546	3554.92	0.00406783
		3555.02	0.0132722	3555.02	0.00260124	3555.02	0.0176029
		3555.12	0.00432571	3555.12	-0.00172707	3555.12	0.0191949
		3555.21	0.000762725	3555.21	0.000412837	3555.21	0.013259
		3555.31	0.0012644	3555.31	-0.00297066	3555.31	0.00794631
		3555.41	-0.00417707	3555.41	-0.00176944	3555.41	0.0065996
		3555.51	-0.00969212	3555.51	0.0124407	3555.51	0.00614196
		3555.61	-0.0137886	3555.61	0.0128889	3555.61	-0.00666294
		3555.7	-0.0124012	3555.7	-0.00229619	3555.7	-0.0110325
		3555.8	0.00222482	3555.8	-0.0154578	3555.8	0.000342073
		3555.9	0.00984188	3555.9	-0.0141747	3555.9	-0.000535853
		3556	-0.00455835	3556	-0.00474045	3556	-0.00517521
		3556.09	-0.00689224	3556.09	-0.00812674	3556.09	-0.000807871
		3556.19	-0.00528521	3556.19	-0.0120403	3556.19	0.0017802
		3556.29	-0.0199218	3556.29	-0.00409887	3556.29	0.00199313
		3556.39	-0.0188047	3556.39	-0.00395673	3556.39	-0.00513842
		3556.48	-0.00672278	3556.48	-0.00467078	3556.48	-0.0104277
		3556.58	-0.00720996	3556.58	-0.00826052	3556.58	-0.00801857
		3556.68	-0.00648755	3556.68	-0.0173765	3556.68	-0.00583741
		3556.78	0.00188313	3556.78	-0.0106128	3556.78	-0.000777213
		3556.88	-0.000154778	3556.88	-0.00145561	3556.88	-0.00559494
		3556.97	-0.0117189	3556.97	-0.00832406	3556.97	-0.0203926
		3557.07	-0.0152412	3557.07	-0.0245008	3557.07	-0.023814
		3557.17	-0.0132194	3557.17	-0.0248787	3557.17	-0.0144372
		3557.27	-0.00891843	3557.27	-0.0192059	3557.27	-0.00351857
		3557.36	-0.00340004	3557.36	-0.0302221	3557.36	0.00238611
		3557.46	-0.000646974	3557.46	-0.0374896	3557.46	-0.000997949
		3557.56	0.00140152	3557.56	-0.0284456	3557.56	-0.00409773
		3557.66	2.30369e-05	3557.66	-0.0158425	3557.66	-0.000865842
		3557.75	-0.00213025	3557.75	-0.0193229	3557.75	0.00531142
		3557.85	-0.00369714	3557.85	-0.0289484	3557.85	0.0150823
		3557.95	-0.00773003	3557.95	-0.0252081	3557.95	0.00790283
		3558.05	-0.00449369	3558.05	-0.0175743	3558.05	-0.0124901
		3558.14	-0.00474619	3558.14	-0.0100526	3558.14	-0.0111256
		3558.24	-0.0133142	3558.24	-0.00528783	3558.24	0.00335545
		3558.34	-0.00489279	3558.34	-0.01577	3558.34	0.00307396
		3558.44	0.00519751	3558.44	-0.0221552	3558.44	-0.00446004
		3558.54	-0.000808067	3558.54	-0.00684859	3558.54	-0.00625269
		3558.63	-0.000198814	3558.63	0.00785821	3558.63	-0.00217298
		3558.73	0.00936417	3558.73	0.00996969	3558.73	-0.00479171
		3558.83	0.0158056	3558.83	0.00194405	3558.83	-0.0196312
		3558.93	0.0129205	3558.93	-0.00402362	3558.93	-0.0172722
		3559.02	0.00450241	3559.02	0.00153491	3559.02	0.0023889
		3559.12	-0.0020472	3559.12	-0.00144168	3559.12	0.0083365
		3559.22	-0.0113253	3559.22	-0.01011	3559.22	0.00374341
		3559.32	-0.0155277	3559.32	-0.00827111	3559.32	0.00112747
		3559.41	-0.0124073	3559.41	-0.00546286	3559.41	0.000225574
		3559.51	-0.00877685	3559.51	-0.00498794	3559.51	-0.000932732
		3559.61	0.000768856	3559.61	-0.0112064	3559.61	-0.00151857
		3559.71	0.0103413	3559.71	-0.0149411	3559.71	0.00251766
		3559.8	0.00875325	3559.8	-0.00199296	3559.8	0.00795802
		3559.9	0.00832664	3559.9	0.00858954	3559.9	0.0095786

## Sheet: Fig. 4c
Fig. 4c
			PTC-1(2H)		H2CBPP		PCN-224		PCN-222
		Time(min)	Conversion (％)	Time(min)	Conversion (％)	Time(min)	Conversion (％)	Time(min)	Conversion (％)
		0	0	0	0	0	0	0	0
		10	44.4	15	9.9	30	15	20	50.2
		20	71.6	30	20.9	60	29.7	40	68
		30	84.8	45	34.5	90	49.2	60	82.6
		40	98.8	60	45.7	120	63.1	80	91.3
		50	99.4	75	57.6	150	77.3	100	96.6
		60	99.9	90	69.7	180	87.7	120	99.9
		70	99.9	105	80.2	210	90.1	140	99.9
		80	99.9	120	91.2	240	97.1	160	99.9
				135	97.2	270	98.5
				150	98.7	300	99.9
				165	99.1	330	99.9
						180	99.9
						195	99.9
						210	99.9

## Sheet: Supplementary Fig. 7
Supplementary Fig. 7
		Temperature (℃)	Weight (%)
		25	100
		25.417	100
		25.833	100
		26.25	100.008
		26.667	100.006
		27.083	99.9759
		27.5	99.9354
		27.917	99.897
		28.333	99.8681
		28.75	99.8422
		29.167	99.8196
		29.583	99.8021
		30	99.7863
		30.417	99.764
		30.833	99.7489
		31.25	99.7315
		31.667	99.7203
		32.083	99.7013
		32.5	99.6859
		32.917	99.6742
		33.333	99.6574
		33.75	99.6405
		34.167	99.6239
		34.583	99.6076
		35	99.5889
		35.417	99.5686
		35.833	99.545
		36.25	99.5253
		36.667	99.5026
		37.083	99.4829
		37.5	99.4597
		37.917	99.4377
		38.333	99.4142
		38.75	99.3883
		39.167	99.365
		39.583	99.34
		40	99.3155
		40.417	99.2917
		40.833	99.2644
		41.25	99.237
		41.667	99.2116
		42.083	99.1851
		42.5	99.1549
		42.917	99.1315
		43.333	99.1072
		43.75	99.081
		44.167	99.0571
		44.583	99.032
		45	99.0078
		45.417	98.9808
		45.833	98.9547
		46.25	98.9288
		46.667	98.8993
		47.083	98.8735
		47.5	98.8483
		47.917	98.8221
		48.333	98.7962
		48.75	98.7728
		49.167	98.7483
		49.583	98.7238
		50	98.6975
		50.417	98.6705
		50.833	98.6445
		51.25	98.619
		51.667	98.5928
		52.083	98.5665
		52.5	98.5446
		52.917	98.5207
		53.333	98.4981
		53.75	98.4743
		54.167	98.451
		54.583	98.4293
		55	98.4061
		55.417	98.3808
		55.833	98.3551
		56.25	98.3361
		56.667	98.3117
		57.083	98.2865
		57.5	98.2641
		57.917	98.2402
		58.333	98.2175
		58.75	98.1963
		59.167	98.1736
		59.583	98.1538
		60	98.133
		60.417	98.1115
		60.833	98.0924
		61.25	98.0714
		61.667	98.0511
		62.083	98.0308
		62.5	98.0117
		62.917	97.9905
		63.333	97.9725
		63.75	97.9523
		64.167	97.9309
		64.583	97.9111
		65	97.8926
		65.417	97.8773
		65.833	97.8582
		66.25	97.8389
		66.667	97.821
		67.083	97.7994
		67.5	97.7776
		67.917	97.7595
		68.333	97.7412
		68.75	97.7213
		69.167	97.7009
		69.583	97.6821
		70	97.6608
		70.417	97.6435
		70.833	97.6242
		71.25	97.6079
		71.667	97.5862
		72.083	97.565
		72.5	97.5458
		72.917	97.5257
		73.333	97.5098
		73.75	97.4911
		74.167	97.4713
		74.583	97.4486
		75	97.4287
		75.417	97.4119
		75.833	97.3907
		76.25	97.3708
		76.667	97.3491
		77.083	97.3269
		77.5	97.3077
		77.917	97.2882
		78.333	97.2712
		78.75	97.2489
		79.167	97.2257
		79.583	97.2072
		80	97.1884
		80.417	97.1682
		80.833	97.1482
		81.25	97.1282
		81.667	97.1104
		82.083	97.0895
		82.5	97.0714
		82.917	97.0509
		83.333	97.0278
		83.75	97.0084
		84.167	96.9876
		84.583	96.9651
		85	96.9421
		85.417	96.9286
		85.833	96.9087
		86.25	96.889
		86.667	96.8708
		87.083	96.8515
		87.5	96.8331
		87.917	96.8133
		88.333	96.7956
		88.75	96.7736
		89.167	96.7548
		89.583	96.7358
		90	96.7195
		90.417	96.7011
		90.833	96.6822
		91.25	96.6651
		91.667	96.6465
		92.083	96.631
		92.5	96.6149
		92.917	96.5979
		93.333	96.5799
		93.75	96.5616
		94.167	96.5428
		94.583	96.5288
		95	96.5114
		95.417	96.493
		95.833	96.477
		96.25	96.4603
		96.667	96.4445
		97.083	96.4264
		97.5	96.4113
		97.917	96.3949
		98.333	96.3819
		98.75	96.3664
		99.167	96.3526
		99.583	96.3363
		100	96.3194
		100.417	96.3022
		100.833	96.2894
		101.25	96.2742
		101.667	96.2616
		102.083	96.2447
		102.5	96.2306
		102.917	96.2172
		103.333	96.2035
		103.75	96.1901
		104.167	96.1773
		104.583	96.1639
		105	96.1494
		105.417	96.1339
		105.833	96.1204
		106.25	96.1086
		106.667	96.0982
		107.083	96.0818
		107.5	96.0755
		107.917	96.0625
		108.333	96.05
		108.75	96.0372
		109.167	96.0253
		109.583	96.0139
		110	96.0082
		110.417	95.9926
		110.833	95.9817
		111.25	95.9724
		111.667	95.9618
		112.083	95.9461
		112.5	95.9398
		112.917	95.9328
		113.333	95.9211
		113.75	95.9086
		114.167	95.8994
		114.583	95.8931
		115	95.8858
		115.417	95.881
		115.833	95.8657
		116.25	95.854
		116.667	95.8456
		117.083	95.8413
		117.5	95.8326
		117.917	95.8275
		118.333	95.8121
		118.75	95.8027
		119.167	95.7933
		119.583	95.7879
		120	95.7806
		120.417	95.775
		120.833	95.7692
		121.25	95.7608
		121.667	95.748
		122.083	95.7356
		122.5	95.7323
		122.917	95.7246
		123.333	95.719
		123.75	95.7101
		124.167	95.7056
		124.583	95.6988
		125	95.6921
		125.417	95.6881
		125.833	95.6793
		126.25	95.6743
		126.667	95.6665
		127.083	95.6636
		127.5	95.6551
		127.917	95.6424
		128.333	95.63
		128.75	95.6237
		129.167	95.6193
		129.583	95.611
		130	95.6073
		130.417	95.598
		130.833	95.5947
		131.25	95.5869
		131.667	95.5817
		132.083	95.5762
		132.5	95.5687
		132.917	95.5657
		133.333	95.5574
		133.75	95.5536
		134.167	95.5453
		134.583	95.5401
		135	95.5347
		135.417	95.5278
		135.833	95.5245
		136.25	95.5164
		136.667	95.5123
		137.083	95.5036
		137.5	95.4991
		137.917	95.4953
		138.333	95.4843
		138.75	95.4734
		139.167	95.463
		139.583	95.4575
		140	95.4502
		140.417	95.4446
		140.833	95.4403
		141.25	95.4321
		141.667	95.4299
		142.083	95.4229
		142.5	95.4169
		142.917	95.4112
		143.333	95.404
		143.75	95.4006
		144.167	95.392
		144.583	95.3885
		145	95.3851
		145.417	95.3771
		145.833	95.3731
		146.25	95.3649
		146.667	95.3613
		147.083	95.3541
		147.5	95.3481
		147.917	95.3454
		148.333	95.3371
		148.75	95.3337
		149.167	95.3286
		149.583	95.3202
		150	95.318
		150.417	95.3088
		150.833	95.306
		151.25	95.301
		151.667	95.2938
		152.083	95.2905
		152.5	95.2819
		152.917	95.2784
		153.333	95.2731
		153.75	95.2663
		154.167	95.2641
		154.583	95.2565
		155	95.2513
		155.417	95.2458
		155.833	95.2384
		156.25	95.2369
		156.667	95.2279
		157.083	95.2237
		157.5	95.22
		157.917	95.2118
		158.333	95.2096
		158.75	95.2027
		159.167	95.1966
		159.583	95.194
		160	95.1857
		160.417	95.1823
		160.833	95.1772
		161.25	95.1688
		161.667	95.1681
		162.083	95.1613
		162.5	95.1553
		162.917	95.1527
		163.333	95.1444
		163.75	95.1409
		164.167	95.1359
		164.583	95.1275
		165	95.1268
		165.417	95.12
		165.833	95.114
		166.25	95.1114
		166.667	95.1031
		167.083	95.0996
		167.5	95.0992
		167.917	95.0991
		168.333	95.0991
		168.75	95.0925
		169.167	95.0865
		169.583	95.0854
		170	95.0765
		170.417	95.0723
		170.833	95.07
		171.25	95.0621
		171.667	95.0584
		172.083	95.0531
		172.5	95.0456
		172.917	95.0441
		173.333	95.0372
		173.75	95.0316
		174.167	95.0299
		174.583	95.0226
		175	95.0166
		175.417	95.0165
		175.833	95.0104
		176.25	95.0038
		176.667	95.0028
		177.083	95.0028
		177.5	95.0028
		177.917	94.998
		178.333	94.9905
		178.75	94.9891
		179.167	94.984
		179.583	94.9772
		180	94.9754
		180.417	94.9691
		180.833	94.9624
		181.25	94.9612
		181.667	94.9533
		182.083	94.9482
		182.5	94.9474
		182.917	94.9391
		183.333	94.9347
		183.75	94.9324
		184.167	94.9241
		184.583	94.9207
		185	94.9202
		185.417	94.9202
		185.833	94.9202
		186.25	94.9185
		186.667	94.9102
		187.083	94.9067
		187.5	94.9032
		187.917	94.8952
		188.333	94.8929
		188.75	94.8896
		189.167	94.8818
		189.583	94.8792
		190	94.8758
		190.417	94.8676
		190.833	94.8655
		191.25	94.8621
		191.667	94.8533
		192.083	94.8514
		192.5	94.8481
		192.917	94.8402
		193.333	94.8378
		193.75	94.833
		194.167	94.8258
		194.583	94.824
		195	94.8192
		195.417	94.8109
		195.833	94.8102
		196.25	94.81
		196.667	94.81
		197.083	94.81
		197.5	94.8068
		197.917	94.7989
		198.333	94.7965
		198.75	94.7932
		199.167	94.7855
		199.583	94.7829
		200	94.7794
		200.417	94.7713
		200.833	94.7691
		201.25	94.7671
		201.667	94.7588
		202.083	94.7552
		202.5	94.7546
		202.917	94.7464
		203.333	94.7419
		203.75	94.7412
		204.167	94.7323
		204.583	94.7281
		205	94.7275
		205.417	94.7213
		205.833	94.7146
		206.25	94.7138
		206.667	94.7074
		207.083	94.7006
		207.5	94.7
		207.917	94.6951
		208.333	94.6877
		208.75	94.6862
		209.167	94.6811
		209.583	94.6743
		210	94.6725
		210.417	94.6708
		210.833	94.6625
		211.25	94.6591
		211.667	94.657
		212.083	94.6491
		212.5	94.6454
		212.917	94.6445
		213.333	94.6367
		213.75	94.6315
		214.167	94.6312
		214.583	94.6263
		215	94.6189
		215.417	94.6174
		215.833	94.6123
		216.25	94.6055
		216.667	94.6037
		217.083	94.602
		217.5	94.5937
		217.917	94.5903
		218.333	94.5898
		218.75	94.5898
		219.167	94.5898
		219.583	94.5898
		220	94.5852
		220.417	94.5768
		220.833	94.5761
		221.25	94.5729
		221.667	94.5642
		222.083	94.5623
		222.5	94.5619
		222.917	94.5536
		223.333	94.5492
		223.75	94.5485
		224.167	94.5435
		224.583	94.5367
		225	94.5349
		225.417	94.5332
		225.833	94.5249
		226.25	94.5215
		226.667	94.521
		227.083	94.5148
		227.5	94.5081
		227.917	94.5073
		228.333	94.5041
		228.75	94.4959
		229.167	94.4938
		229.583	94.493
		230	94.4853
		230.417	94.4801
		230.833	94.4797
		231.25	94.4748
		231.667	94.4674
		232.083	94.4659
		232.5	94.4655
		232.917	94.4573
		233.333	94.4528
		233.75	94.4521
		234.167	94.4471
		234.583	94.4403
		235	94.4385
		235.417	94.4383
		235.833	94.4295
		236.25	94.4252
		236.667	94.4246
		237.083	94.4215
		237.5	94.4138
		237.917	94.4112
		238.333	94.4104
		238.75	94.403
		239.167	94.3978
		239.583	94.3971
		240	94.3939
		240.417	94.3858
		240.833	94.3836
		241.25	94.3833
		241.667	94.3833
		242.083	94.3833
		242.5	94.3833
		242.917	94.3816
		243.333	94.3733
		243.75	94.3698
		244.167	94.3696
		244.583	94.3647
		245	94.3573
		245.417	94.3558
		245.833	94.3558
		246.25	94.3491
		246.667	94.3431
		247.083	94.342
		247.5	94.3404
		247.917	94.3314
		248.333	94.3285
		248.75	94.3282
		249.167	94.325
		249.583	94.317
		250	94.3147
		250.417	94.3144
		250.833	94.3094
		251.25	94.3026
		251.667	94.3009
		252.083	94.3007
		252.5	94.2937
		252.917	94.2882
		253.333	94.287
		253.75	94.2854
		254.167	94.2771
		254.583	94.2737
		255	94.2732
		255.417	94.2701
		255.833	94.2623
		256.25	94.2598
		256.667	94.2594
		257.083	94.2548
		257.5	94.2476
		257.917	94.2458
		258.333	94.2456
		258.75	94.2395
		259.167	94.2328
		259.583	94.2319
		260	94.2318
		260.417	94.2257
		260.833	94.219
		261.25	94.2182
		261.667	94.2177
		262.083	94.2102
		262.5	94.2051
		262.917	94.2044
		263.333	94.2027
		263.75	94.1948
		264.167	94.1911
		264.583	94.1906
		265	94.1889
		265.417	94.181
		265.833	94.1773
		266.25	94.1768
		266.667	94.1737
		267.083	94.1655
		267.5	94.1634
		267.917	94.163
		268.333	94.1599
		268.75	94.1518
		269.167	94.1496
		269.583	94.1493
		270	94.1461
		270.417	94.138
		270.833	94.1358
		271.25	94.1355
		271.667	94.1324
		272.083	94.1242
		272.5	94.1221
		272.917	94.1217
		273.333	94.1171
		273.75	94.1088
		274.167	94.1081
		274.583	94.1079
		275	94.1049
		275.417	94.0967
		275.833	94.0945
		276.25	94.0942
		276.667	94.0911
		277.083	94.0829
		277.5	94.0808
		277.917	94.0804
		278.333	94.0788
		278.75	94.0709
		279.167	94.0672
		279.583	94.0667
		280	94.065
		280.417	94.0571
		280.833	94.0534
		281.25	94.0529
		281.667	94.0494
		282.083	94.0338
		282.5	94.0265
		282.917	94.0255
		283.333	94.025
		283.75	94.0175
		284.167	94.0124
		284.583	94.0117
		285	94.0116
		285.417	94.007
		285.833	93.9998
		286.25	93.9981
		286.667	93.9978
		287.083	93.9932
		287.5	93.986
		287.917	93.9843
		288.333	93.984
		288.75	93.9825
		289.167	93.9742
		289.583	93.9708
		290	93.9703
		290.417	93.9687
		290.833	93.9604
		291.25	93.957
		291.667	93.9565
		292.083	93.9565
		292.5	93.9496
		292.917	93.944
		293.333	93.9398
		293.75	93.9315
		294.167	93.9261
		294.583	93.9178
		295	93.9155
		295.417	93.9152
		295.833	93.9148
		296.25	93.9066
		296.667	93.9022
		297.083	93.9015
		297.5	93.9014
		297.917	93.8948
		298.333	93.8888
		298.75	93.8877
		299.167	93.8877
		299.583	93.8846
		300	93.8758
		300.417	93.874
		300.833	93.8739
		301.25	93.8723
		301.667	93.8576
		302.083	93.8473
		302.5	93.8466
		302.917	93.8464
		303.333	93.8433
		303.75	93.8351
		304.167	93.833
		304.583	93.8326
		305	93.8326
		305.417	93.8265
		305.833	93.8198
		306.25	93.8189
		306.667	93.8188
		307.083	93.8158
		307.5	93.808
		307.917	93.8055
		308.333	93.802
		308.75	93.7938
		309.167	93.7848
		309.583	93.7789
		310	93.7777
		310.417	93.7775
		310.833	93.7743
		311.25	93.7664
		311.667	93.7637
		312.083	93.756
		312.5	93.7508
		312.917	93.7453
		313.333	93.7378
		313.75	93.7363
		314.167	93.7363
		314.583	93.7362
		315	93.7299
		315.417	93.7216
		315.833	93.7128
		316.25	93.7092
		316.667	93.7071
		317.083	93.6992
		317.5	93.6955
		317.917	93.6946
		318.333	93.6868
		318.75	93.677
		319.167	93.6695
		319.583	93.6677
		320	93.6674
		320.417	93.6643
		320.833	93.6477
		321.25	93.6409
		321.667	93.64
		322.083	93.6383
		322.5	93.6285
		322.917	93.6161
		323.333	93.6127
		323.75	93.6124
		324.167	93.6091
		324.583	93.5981
		325	93.587
		325.417	93.5849
		325.833	93.5798
		326.25	93.573
		326.667	93.5682
		327.083	93.5583
		327.5	93.5478
		327.917	93.5441
		328.333	93.5432
		328.75	93.5311
		329.167	93.5187
		329.583	93.5133
		330	93.5042
		330.417	93.5023
		330.833	93.4953
		331.25	93.4831
		331.667	93.476
		332.083	93.4701
		332.5	93.4625
		332.917	93.451
		333.333	93.4379
		333.75	93.4322
		334.167	93.4236
		334.583	93.4167
		335	93.3997
		335.417	93.3911
		335.833	93.3824
		336.25	93.3758
		336.667	93.3649
		337.083	93.3551
		337.5	93.3425
		337.917	93.3329
		338.333	93.3245
		338.75	93.314
		339.167	93.3004
		339.583	93.2915
		340	93.2832
		340.417	93.2742
		340.833	93.2589
		341.25	93.2443
		341.667	93.2329
		342.083	93.2228
		342.5	93.2137
		342.917	93.1998
		343.333	93.1848
		343.75	93.1729
		344.167	93.1624
		344.583	93.152
		345	93.1393
		345.417	93.1219
		345.833	93.1086
		346.25	93.0971
		346.667	93.0858
		347.083	93.0733
		347.5	93.0556
		347.917	93.0404
		348.333	93.0287
		348.75	93.0165
		349.167	93.0051
		349.583	92.9867
		350	92.9716
		350.417	92.958
		350.833	92.9455
		351.25	92.9322
		351.667	92.9141
		352.083	92.8965
		352.5	92.8829
		352.917	92.8689
		353.333	92.8528
		353.75	92.8362
		354.167	92.8196
		354.583	92.8045
		355	92.7893
		355.417	92.7756
		355.833	92.7561
		356.25	92.738
		356.667	92.7237
		357.083	92.7102
		357.5	92.6942
		357.917	92.6754
		358.333	92.6581
		358.75	92.6433
		359.167	92.6288
		359.583	92.6124
		360	92.5948
		360.417	92.5734
		360.833	92.5543
		361.25	92.5388
		361.667	92.5225
		362.083	92.5058
		362.5	92.4845
		362.917	92.4655
		363.333	92.4476
		363.75	92.4301
		364.167	92.4133
		364.583	92.3919
		365	92.3696
		365.417	92.351
		365.833	92.3337
		366.25	92.3145
		366.667	92.2948
		367.083	92.2724
		367.5	92.2517
		367.917	92.232
		368.333	92.2122
		368.75	92.1929
		369.167	92.171
		369.583	92.1496
		370	92.1296
		370.417	92.1103
		370.833	92.0901
		371.25	92.0683
		371.667	92.0442
		372.083	92.0228
		372.5	92.0018
		372.917	91.9823
		373.333	91.9594
		373.75	91.9337
		374.167	91.9098
		374.583	91.8869
		375	91.8647
		375.417	91.8438
		375.833	91.8194
		376.25	91.7952
		376.667	91.7723
		377.083	91.7493
		377.5	91.7264
		377.917	91.7032
		378.333	91.6768
		378.75	91.653
		379.167	91.63
		379.583	91.6051
		380	91.5796
		380.417	91.5534
		380.833	91.5294
		381.25	91.5029
		381.667	91.479
		382.083	91.4536
		382.5	91.4297
		382.917	91.4023
		383.333	91.3759
		383.75	91.3503
		384.167	91.326
		384.583	91.3003
		385	91.2736
		385.417	91.2456
		385.833	91.2193
		386.25	91.1942
		386.667	91.1671
		387.083	91.1404
		387.5	91.1106
		387.917	91.0842
		388.333	91.0573
		388.75	91.0335
		389.167	91.0075
		389.583	90.9803
		390	90.95
		390.417	90.9236
		390.833	90.8974
		391.25	90.8698
		391.667	90.8428
		392.083	90.8138
		392.5	90.7848
		392.917	90.7589
		393.333	90.7343
		393.75	90.7069
		394.167	90.6786
		394.583	90.6483
		395	90.6193
		395.417	90.5917
		395.833	90.5643
		396.25	90.5372
		396.667	90.5071
		397.083	90.4766
		397.5	90.4486
		397.917	90.4215
		398.333	90.3957
		398.75	90.3695
		399.167	90.3397
		399.583	90.3103
		400	90.281
		400.417	90.2527
		400.833	90.2241
		401.25	90.1954
		401.667	90.1664
		402.083	90.1359
		402.5	90.1075
		402.917	90.0782
		403.333	90.0502
		403.75	90.0205
		404.167	89.9922
		404.583	89.9639
		405	89.9364
		405.417	89.907
		405.833	89.8772
		406.25	89.8486
		406.667	89.817
		407.083	89.7866
		407.5	89.7582
		407.917	89.7298
		408.333	89.7007
		408.75	89.6712
		409.167	89.6399
		409.583	89.6102
		410	89.5809
		410.417	89.5508
		410.833	89.522
		411.25	89.4915
		411.667	89.4607
		412.083	89.4334
		412.5	89.4035
		412.917	89.3742
		413.333	89.3449
		413.75	89.3135
		414.167	89.282
		414.583	89.2522
		415	89.2229
		415.417	89.1928
		415.833	89.1641
		416.25	89.1335
		416.667	89.1
		417.083	89.069
		417.5	89.0421
		417.917	89.0107
		418.333	88.9807
		418.75	88.9517
		419.167	88.9206
		419.583	88.8885
		420	88.8591
		420.417	88.8297
		420.833	88.797
		421.25	88.7665
		421.667	88.7352
		422.083	88.7026
		422.5	88.6719
		422.917	88.6406
		423.333	88.6109
		423.75	88.5787
		424.167	88.548
		424.583	88.5167
		425	88.487
		425.417	88.4563
		425.833	88.425
		426.25	88.3911
		426.667	88.3595
		427.083	88.329
		427.5	88.2972
		427.917	88.2663
		428.333	88.234
		428.75	88.2034
		429.167	88.1711
		429.583	88.1369
		430	88.1061
		430.417	88.0745
		430.833	88.043
		431.25	88.012
		431.667	87.9785
		432.083	87.947
		432.5	87.9157
		432.917	87.8801
		433.333	87.847
		433.75	87.8162
		434.167	87.7854
		434.583	87.7514
		435	87.7158
		435.417	87.6807
		435.833	87.6501
		436.25	87.6193
		436.667	87.5857
		437.083	87.5516
		437.5	87.517
		437.917	87.4844
		438.333	87.4545
		438.75	87.4193
		439.167	87.3808
		439.583	87.3488
		440	87.3173
		440.417	87.2831
		440.833	87.249
		441.25	87.2145
		441.667	87.1802
		442.083	87.1455
		442.5	87.1117
		442.917	87.0788
		443.333	87.0429
		443.75	87.0109
		444.167	86.9756
		444.583	86.9395
		445	86.9049
		445.417	86.8717
		445.833	86.8369
		446.25	86.8017
		446.667	86.7672
		447.083	86.7325
		447.5	86.6983
		447.917	86.6639
		448.333	86.6268
		448.75	86.5884
		449.167	86.5583
		449.583	86.5226
		450	86.4896
		450.417	86.4554
		450.833	86.4171
		451.25	86.3815
		451.667	86.3464
		452.083	86.3079
		452.5	86.2719
		452.917	86.2371
		453.333	86.2063
		453.75	86.1732
		454.167	86.1353
		454.583	86.0996
		455	86.0651
		455.417	86.0304
		455.833	85.9913
		456.25	85.9549
		456.667	85.9197
		457.083	85.8811
		457.5	85.8451
		457.917	85.8116
		458.333	85.7778
		458.75	85.7415
		459.167	85.7072
		459.583	85.6723
		460	85.6338
		460.417	85.597
		460.833	85.5622
		461.25	85.5265
		461.667	85.4879
		462.083	85.4523
		462.5	85.4181
		462.917	85.3818
		463.333	85.3428
		463.75	85.3077
		464.167	85.271
		464.583	85.2331
		465	85.1979
		465.417	85.1616
		465.833	85.1231
		466.25	85.0874
		466.667	85.0528
		467.083	85.0155
		467.5	84.978
		467.917	84.9413
		468.333	84.9023
		468.75	84.8672
		469.167	84.8321
		469.583	84.7932
		470	84.7574
		470.417	84.7211
		470.833	84.6826
		471.25	84.6469
		471.667	84.6122
		472.083	84.575
		472.5	84.5363
		472.917	84.4969
		473.333	84.461
		473.75	84.4266
		474.167	84.388
		474.583	84.3514
		475	84.314
		475.417	84.2741
		475.833	84.2357
		476.25	84.1999
		476.667	84.1641
		477.083	84.1259
		477.5	84.089
		477.917	84.0499
		478.333	84.0141
		478.75	83.9777
		479.167	83.9392
		479.583	83.9023
		480	83.8634
		480.417	83.8263
		480.833	83.7877
		481.25	83.7491
		481.667	83.7104
		482.083	83.6716
		482.5	83.6347
		482.917	83.5956
		483.333	83.5585
		483.75	83.5202
		484.167	83.4816
		484.583	83.4435
		485	83.407
		485.417	83.3687
		485.833	83.3302
		486.25	83.2921
		486.667	83.2541
		487.083	83.2156
		487.5	83.1766
		487.917	83.1382
		488.333	83.0989
		488.75	83.0607
		489.167	83.0232
		489.583	82.9846
		490	82.9452
		490.417	82.9059
		490.833	82.8684
		491.25	82.8305
		491.667	82.7933
		492.083	82.7529
		492.5	82.714
		492.917	82.6753
		493.333	82.6351
		493.75	82.5946
		494.167	82.5562
		494.583	82.5185
		495	82.479
		495.417	82.4395
		495.833	82.3986
		496.25	82.3588
		496.667	82.32
		497.083	82.2812
		497.5	82.2426
		497.917	82.2045
		498.333	82.1665
		498.75	82.1265
		499.167	82.087
		499.583	82.0454
		500	82.0051
		500.417	81.9663
		500.833	81.9262
		501.25	81.8861
		501.667	81.8444
		502.083	81.8046
		502.5	81.7651
		502.917	81.7256
		503.333	81.6848
		503.75	81.6415
		504.167	81.6022
		504.583	81.5611
		505	81.5201
		505.417	81.478
		505.833	81.4352
		506.25	81.3952
		506.667	81.3548
		507.083	81.3143
		507.5	81.2747
		507.917	81.2332
		508.333	81.1902
		508.75	81.1491
		509.167	81.1096
		509.583	81.068
		510	81.0265
		510.417	80.9856
		510.833	80.9446
		511.25	80.9028
		511.667	80.8613
		512.083	80.8204
		512.5	80.7794
		512.917	80.7376
		513.333	80.6961
		513.75	80.6552
		514.167	80.6142
		514.583	80.5724
		515	80.5294
		515.417	80.4868
		515.833	80.4456
		516.25	80.4024
		516.667	80.3611
		517.083	80.3197
		517.5	80.2765
		517.917	80.2359
		518.333	80.1943
		518.75	80.1513
		519.167	80.1101
		519.583	80.0672
		520	80.0239
		520.417	79.9809
		520.833	79.9379
		521.25	79.8951
		521.667	79.8507
		522.083	79.8071
		522.5	79.7641
		522.917	79.7212
		523.333	79.6763
		523.75	79.6333
		524.167	79.5901
		524.583	79.5468
		525	79.5042
		525.417	79.4597
		525.833	79.4168
		526.25	79.3727
		526.667	79.3276
		527.083	79.2809
		527.5	79.2361
		527.917	79.1931
		528.333	79.1486
		528.75	79.102
		529.167	79.0589
		529.583	79.0151
		530	78.973
		530.417	78.9279
		530.833	78.8821
		531.25	78.8361
		531.667	78.7908
		532.083	78.744
		532.5	78.701
		532.917	78.6568
		533.333	78.6132
		533.75	78.5698
		534.167	78.5241
		534.583	78.4781
		535	78.4328
		535.417	78.3846
		535.833	78.3379
		536.25	78.2941
		536.667	78.2485
		537.083	78.2035
		537.5	78.157
		537.917	78.1114
		538.333	78.0653
		538.75	78.0194
		539.167	77.9714
		539.583	77.9235
		540	77.8769
		540.417	77.8333
		540.833	77.7882
		541.25	77.7405
		541.667	77.6937
		542.083	77.6447
		542.5	77.5977
		542.917	77.5515
		543.333	77.5052
		543.75	77.4601
		544.167	77.4105
		544.583	77.3618
		545	77.3126
		545.417	77.2642
		545.833	77.2166
		546.25	77.1689
		546.667	77.1202
		547.083	77.0747
		547.5	77.027
		547.917	76.9784
		548.333	76.929
		548.75	76.8789
		549.167	76.8312
		549.583	76.787
		550	76.7418
		550.417	76.693
		550.833	76.6476
		551.25	76.5981
		551.667	76.5479
		552.083	76.4986
		552.5	76.4502
		552.917	76.404
		553.333	76.355
		553.75	76.3059
		554.167	76.2541
		554.583	76.2035
		555	76.1558
		555.417	76.1062
		555.833	76.0554
		556.25	76.0061
		556.667	75.9577
		557.083	75.9068
		557.5	75.8583
		557.917	75.812
		558.333	75.763
		558.75	75.7139
		559.167	75.6625
		559.583	75.6135
		560	75.5613
		560.417	75.5094
		560.833	75.459
		561.25	75.4078
		561.667	75.3563
		562.083	75.3046
		562.5	75.2527
		562.917	75.2001
		563.333	75.1453
		563.75	75.093
		564.167	75.0424
		564.583	74.9908
		565	74.9383
		565.417	74.8849
		565.833	74.8332
		566.25	74.7848
		566.667	74.7362
		567.083	74.6835
		567.5	74.6322
		567.917	74.5831
		568.333	74.534
		568.75	74.4852
		569.167	74.4339
		569.583	74.3803
		570	74.3277
		570.417	74.2755
		570.833	74.2214
		571.25	74.169
		571.667	74.1173
		572.083	74.0641
		572.5	74.0104
		572.917	73.9561
		573.333	73.9036
		573.75	73.8522
		574.167	73.799
		574.583	73.7465
		575	73.6929
		575.417	73.639
		575.833	73.5847
		576.25	73.5317
		576.667	73.479
		577.083	73.4241
		577.5	73.3713
		577.917	73.3181
		578.333	73.2628
		578.75	73.2089
		579.167	73.1567
		579.583	73.1026
		580	73.0479
		580.417	72.9953
		580.833	72.9411
		581.25	72.8871
		581.667	72.8303
		582.083	72.7752
		582.5	72.7229
		582.917	72.6691
		583.333	72.6154
		583.75	72.5603
		584.167	72.5052
		584.583	72.4498
		585	72.3921
		585.417	72.3349
		585.833	72.2824
		586.25	72.2286
		586.667	72.1749
		587.083	72.1198
		587.5	72.0647
		587.917	72.0105
		588.333	71.955
		588.75	71.8995
		589.167	71.8433
		589.583	71.787
		590	71.7313
		590.417	71.6773
		590.833	71.6239
		591.25	71.5699
		591.667	71.5145
		592.083	71.4575
		592.5	71.4018
		592.917	71.3463
		593.333	71.2904
		593.75	71.2336
		594.167	71.1768
		594.583	71.1205
		595	71.0656
		595.417	71.0114
		595.833	70.9537
		596.25	70.8978
		596.667	70.8419
		597.083	70.7831
		597.5	70.7249
		597.917	70.667
		598.333	70.6114
		598.75	70.5571
		599.167	70.4994
		599.583	70.4435
		600	70.3891
		600.417	70.332
		600.833	70.2737
		601.25	70.2153
		601.667	70.1593
		602.083	70.103
		602.5	70.0451
		602.917	69.9877
		603.333	69.9314
		603.75	69.8743
		604.167	69.8183
		604.583	69.7609
		605	69.7033
		605.417	69.647
		605.833	69.5898
		606.25	69.5347
		606.667	69.479
		607.083	69.4202
		607.5	69.3644
		607.917	69.3085
		608.333	69.2511
		608.75	69.1929
		609.167	69.1339
		609.583	69.0772
		610	69.0197
		610.417	68.9638
		610.833	68.9056
		611.25	68.8459
		611.667	68.7889
		612.083	68.7317
		612.5	68.6737
		612.917	68.6157
		613.333	68.5587
		613.75	68.5011
		614.167	68.4432
		614.583	68.3863
		615	68.3288
		615.417	68.2736
		615.833	68.217
		616.25	68.1607
		616.667	68.1043
		617.083	68.0468
		617.5	67.9885
		617.917	67.9301
		618.333	67.8723
		618.75	67.816
		619.167	67.7572
		619.583	67.7017
		620	67.6449
		620.417	67.5874
		620.833	67.5308
		621.25	67.4749
		621.667	67.415
		622.083	67.3553
		622.5	67.299
		622.917	67.2416
		623.333	67.184
		623.75	67.1262
		624.167	67.0679
		624.583	67.0117
		625	66.9525
		625.417	66.897
		625.833	66.8403
		626.25	66.7824
		626.667	66.7245
		627.083	66.6652
		627.5	66.6085
		627.917	66.5526
		628.333	66.4956
		628.75	66.4379
		629.167	66.3796
		629.583	66.3237
		630	66.266
		630.417	66.2073
		630.833	66.1511
		631.25	66.0956
		631.667	66.0393
		632.083	65.9818
		632.5	65.9235
		632.917	65.8615
		633.333	65.8065
		633.75	65.751
		634.167	65.6922
		634.583	65.6355
		635	65.5777
		635.417	65.5205
		635.833	65.4637
		636.25	65.4057
		636.667	65.3491
		637.083	65.2918
		637.5	65.2365
		637.917	65.181
		638.333	65.1234
		638.75	65.0662
		639.167	65.0076
		639.583	64.9508
		640	64.8962
		640.417	64.8392
		640.833	64.7813
		641.25	64.7248
		641.667	64.669
		642.083	64.6136
		642.5	64.5592
		642.917	64.502
		643.333	64.4445
		643.75	64.3897
		644.167	64.3338
		644.583	64.2784
		645	64.2221
		645.417	64.1646
		645.833	64.1079
		646.25	64.0534
		646.667	63.998
		647.083	63.9409
		647.5	63.8849
		647.917	63.8275
		648.333	63.7716
		648.75	63.7169
		649.167	63.6622
		649.583	63.6047
		650	63.5491
		650.417	63.4949
		650.833	63.439
		651.25	63.3819
		651.667	63.3238
		652.083	63.2601
		652.5	63.1995
		652.917	63.1418
		653.333	63.0859
		653.75	63.0304
		654.167	62.976
		654.583	62.9189
		655	62.863
		655.417	62.8083
		655.833	62.7536
		656.25	62.6979
		656.667	62.641
		657.083	62.5863
		657.5	62.5375
		657.917	62.4875
		658.333	62.436
		658.75	62.3832
		659.167	62.3305
		659.583	62.2774
		660	62.2221
		660.417	62.1666
		660.833	62.1115
		661.25	62.0573
		661.667	62.0018
		662.083	61.9479
		662.5	61.8939
		662.917	61.8392
		663.333	61.7865
		663.75	61.7327
		664.167	61.6768
		664.583	61.6237
		665	61.5722
		665.417	61.5178
		665.833	61.4635
		666.25	61.4101
		666.667	61.3548
		667.083	61.3008
		667.5	61.2468
		667.917	61.1939
		668.333	61.1416
		668.75	61.0874
		669.167	61.0351
		669.583	60.9801
		670	60.9258
		670.417	60.8723
		670.833	60.8174
		671.25	60.7647
		671.667	60.7126
		672.083	60.6604
		672.5	60.6083
		672.917	60.5546
		673.333	60.5038
		673.75	60.4522
		674.167	60.3984
		674.583	60.3441
		675	60.292
		675.417	60.2406
		675.833	60.1868
		676.25	60.1357
		676.667	60.0823
		677.083	60.0307
		677.5	59.9774
		677.917	59.9249
		678.333	59.8728
		678.75	59.8207
		679.167	59.7697
		679.583	59.7168
		680	59.663
		680.417	59.6108
		680.833	59.5588
		681.25	59.5089
		681.667	59.4593
		682.083	59.4077
		682.5	59.3567
		682.917	59.3052
		683.333	59.2533
		683.75	59.2012
		684.167	59.1502
		684.583	59.0987
		685	59.0468
		685.417	58.9947
		685.833	58.9437
		686.25	58.8922
		686.667	58.8407
		687.083	58.7914
		687.5	58.74
		687.917	58.6904
		688.333	58.6399
		688.75	58.5886
		689.167	58.5366
		689.583	58.4848
		690	58.4335
		690.417	58.3836
		690.833	58.3334
		691.25	58.2822
		691.667	58.2323
		692.083	58.1838
		692.5	58.1341
		692.917	58.0825
		693.333	58.0319
		693.75	57.9827
		694.167	57.9312
		694.583	57.8822
		695	57.8314
		695.417	57.7798
		695.833	57.731
		696.25	57.6823
		696.667	57.6314
		697.083	57.5817
		697.5	57.5337
		697.917	57.4836
		698.333	57.4338
		698.75	57.3853
		699.167	57.3356
		699.583	57.2844
		700	57.2353
		700.417	57.1859
		700.833	57.1368
		701.25	57.0879
		701.667	57.0389
		702.083	56.9897
		702.5	56.9417
		702.917	56.8916
		703.333	56.8422
		703.75	56.7951
		704.167	56.7456
		704.583	56.6962
		705	56.6486
		705.417	56.6006
		705.833	56.5509
		706.25	56.5015
		706.667	56.4524
		707.083	56.406
		707.5	56.3597
		707.917	56.3107
		708.333	56.2631
		708.75	56.2152
		709.167	56.1672
		709.583	56.118
		710	56.0704
		710.417	56.024
		710.833	55.9759
		711.25	55.9287
		711.667	55.882
		712.083	55.8333
		712.5	55.7853
		712.917	55.7367
		713.333	55.6894
		713.75	55.6406
		714.167	55.5937
		714.583	55.5477
		715	55.4987
		715.417	55.4496
		715.833	55.4029
		716.25	55.3578
		716.667	55.3097
		717.083	55.2634
		717.5	55.2175
		717.917	55.1714
		718.333	55.1249
		718.75	55.0762
		719.167	55.0293
		719.583	54.9832
		720	54.9343
		720.417	54.8867
		720.833	54.8418
		721.25	54.7988
		721.667	54.7543
		722.083	54.7077
		722.5	54.6624
		722.917	54.6164
		723.333	54.5701
		723.75	54.5251
		724.167	54.4767
		724.583	54.4323
		725	54.3853
		725.417	54.3362
		725.833	54.2908
		726.25	54.2462
		726.667	54.2033
		727.083	54.157
		727.5	54.1118
		727.917	54.0658
		728.333	54.0195
		728.75	53.9744
		729.167	53.9279
		729.583	53.8823
		730	53.8362
		730.417	53.7903
		730.833	53.7475
		731.25	53.7031
		731.667	53.6572
		732.083	53.6129
		732.5	53.5695
		732.917	53.5255
		733.333	53.482
		733.75	53.4375
		734.167	53.391
		734.583	53.3454
		735	53.3012
		735.417	53.2584
		735.833	53.212
		736.25	53.1664
		736.667	53.1223
		737.083	53.0809
		737.5	53.0377
		737.917	52.9934
		738.333	52.9505
		738.75	52.9058
		739.167	52.8621
		739.583	52.8176
		740	52.7753
		740.417	52.7318
		740.833	52.6884
		741.25	52.6445
		741.667	52.601
		742.083	52.5565
		742.5	52.5136
		742.917	52.4701
		743.333	52.4274
		743.75	52.3842
		744.167	52.3412
		744.583	52.2983
		745	52.253
		745.417	52.2087
		745.833	52.1653
		746.25	52.1214
		746.667	52.0778
		747.083	52.0349
		747.5	51.9918
		747.917	51.9512
		748.333	51.9102
		748.75	51.8694
		749.167	51.8284
		749.583	51.7849
		750	51.7428
		750.417	51.6993
		750.833	51.656
		751.25	51.6138
		751.667	51.5701
		752.083	51.5288
		752.5	51.4866
		752.917	51.4446
		753.333	51.4013
		753.75	51.3601
		754.167	51.3172
		754.583	51.2745
		755	51.2316
		755.417	51.1898
		755.833	51.1482
		756.25	51.1051
		756.667	51.0626
		757.083	51.0196
		757.5	50.9772
		757.917	50.9365
		758.333	50.8951
		758.75	50.8542
		759.167	50.8109
		759.583	50.7681
		760	50.7276
		760.417	50.6888
		760.833	50.6468
		761.25	50.6061
		761.667	50.5647
		762.083	50.5238
		762.5	50.4816
		762.917	50.4396
		763.333	50.3976
		763.75	50.3584
		764.167	50.3183
		764.583	50.2782
		765	50.2365
		765.417	50.1966
		765.833	50.1568
		766.25	50.1157
		766.667	50.0769
		767.083	50.0352
		767.5	49.9944
		767.917	49.9531
		768.333	49.9121
		768.75	49.8701
		769.167	49.831
		769.583	49.7903
		770	49.7502
		770.417	49.7113
		770.833	49.6693
		771.25	49.6287
		771.667	49.589
		772.083	49.5481
		772.5	49.5088
		772.917	49.4682
		773.333	49.428
		773.75	49.388
		774.167	49.3474
		774.583	49.3078
		775	49.2683
		775.417	49.231
		775.833	49.1921
		776.25	49.1515
		776.667	49.1114
		777.083	49.0714
		777.5	49.0325
		777.917	48.9931
		778.333	48.9535
		778.75	48.9131
		779.167	48.8728
		779.583	48.8327
		780	48.7924
		780.417	48.7529
		780.833	48.7157
		781.25	48.6764
		781.667	48.6369
		782.083	48.598
		782.5	48.5589
		782.917	48.5186
		783.333	48.4799
		783.75	48.4414
		784.167	48.4024
		784.583	48.3639
		785	48.3243
		785.417	48.2848
		785.833	48.2458
		786.25	48.2077
		786.667	48.1688
		787.083	48.1299
		787.5	48.0912
		787.917	48.0525
		788.333	48.015
		788.75	47.9767
		789.167	47.9367
		789.583	47.8984
		790	47.8604
		790.417	47.8203
		790.833	47.782
		791.25	47.7425
		791.667	47.7044
		792.083	47.6653
		792.5	47.6263
		792.917	47.5882
		793.333	47.5493
		793.75	47.5119
		794.167	47.4764
		794.583	47.4374
		795	47.3996
		795.417	47.3607
		795.833	47.3232
		796.25	47.2841
		796.667	47.2446
		797.083	47.2089
		797.5	47.1698
		797.917	47.132
		798.333	47.0937
		798.75	47.0569
		799.167	47.0188
		799.583	46.9805
		800	46.9515

## Sheet: Supplementary Fig. 8
Supplementary Fig. 8
		a								b								c								d								e								f
		Wavelength (nm)	Absorbance (a.u.)	Absorbance (a.u.)	Absorbance (a.u.)	Absorbance (a.u.)				Wavelength (nm)	Absorbance (a.u.)	Absorbance (a.u.)	Absorbance (a.u.)	Absorbance (a.u.)				Wavelength (nm)	Absorbance (a.u.)	Absorbance (a.u.)	Absorbance (a.u.)	Absorbance (a.u.)				Wavelength (nm)	Absorbance (a.u.)	Absorbance (a.u.)	Absorbance (a.u.)	Absorbance (a.u.)				Wavelength (nm)	Absorbance (a.u.)	Absorbance (a.u.)	Absorbance (a.u.)	Absorbance (a.u.)				Wavelength (nm)	Absorbance (a.u.)	Absorbance (a.u.)	Absorbance (a.u.)	Absorbance (a.u.)
		800	0.00255	0.00307	0.00291	0.004				800	0.00183	0.00242	0.00159	0.00222				800	-0.01372	-0.00193	0.00176	0.00129				800	0.00298	0.00243	0.00282	0.00247				800	0.00201	0.000623	0.00234	0.00153				800	0.00397	0.00878	0.00311	0.00881
		798	0.0025	0.00312	0.00281	0.00376				798	0.002	0.00241	0.00186	0.00193				798	-0.0133	-0.00183	0.00198	0.00148				798	0.00321	0.00268	0.00314	0.00288				798	0.00225	0.000864	0.00244	0.0013				798	0.00428	0.00914	0.00334	0.00936
		796	0.00206	0.00316	0.00268	0.00362				796	0.00173	0.0024	0.00172	0.00194				796	-0.0138	-0.00217	0.00152	0.00113				796	0.00271	0.00231	0.00276	0.00232				796	0.00215	0.000906	0.00261	0.00153				796	0.0042	0.00935	0.00328	0.0091
		794	0.00225	0.00319	0.00266	0.00332				794	0.00156	0.00219	0.00148	0.00175				794	-0.01353	-0.00181	0.00183	0.00125				794	0.0029	0.00224	0.00307	0.00248				794	0.00214	0.000792	0.00249	0.00171				794	0.00432	0.00907	0.00317	0.00903
		792	0.00222	0.00315	0.00259	0.00349				792	0.0016	0.00251	0.00156	0.00173				792	-0.01352	-0.00167	0.00182	0.00134				792	0.00329	0.00266	0.00322	0.00263				792	0.00236	0.00103	0.0025	0.0017				792	0.0044	0.00909	0.0036	0.00929
		790	0.00194	0.00275	0.00235	0.00308				790	0.0013	0.00193	0.00132	0.00133				790	-0.01346	-0.00183	0.00166	0.0014				790	0.00334	0.00248	0.00301	0.00252				790	0.0022	0.000725	0.0024	0.00145				790	0.00409	0.00906	0.0033	0.00912
		788	0.00223	0.00335	0.003	0.0037				788	0.00198	0.00241	0.00173	0.002				788	-0.01355	-0.00199	0.00152	0.00106				788	0.00322	0.0025	0.00276	0.00241				788	0.00208	0.00081	0.0023	0.00166				788	0.00415	0.00901	0.00301	0.00908
		786	0.00231	0.00323	0.00281	0.0036				786	0.00175	0.0024	0.00172	0.00189				786	-0.01353	-0.00201	0.0016	0.00118				786	0.00311	0.00259	0.00289	0.00222				786	0.00229	0.000693	0.00246	0.00145				786	0.00413	0.00918	0.0036	0.00911
		784	0.00208	0.00296	0.00243	0.00345				784	0.0018	0.00211	0.00152	0.00173				784	-0.0136	-0.00195	0.00167	0.00139				784	0.00321	0.0024	0.00306	0.00237				784	0.00222	0.000827	0.00265	0.00162				784	0.0041	0.00918	0.00337	0.00917
		782	0.0022	0.00292	0.00298	0.00355				782	0.0017	0.00224	0.00155	0.00177				782	-0.01334	-0.00173	0.00174	0.00131				782	0.00334	0.0024	0.00293	0.00259				782	0.00207	0.000998	0.00247	0.00141				782	0.004	0.00923	0.00325	0.00894
		780	0.00232	0.00279	0.00258	0.00332				780	0.00152	0.00212	0.00152	0.00175				780	-0.01374	-0.00193	0.00149	0.00112				780	0.00302	0.00244	0.00274	0.00226				780	0.00207	0.00088	0.00257	0.00142				780	0.00408	0.00896	0.0033	0.00922
		778	0.00208	0.00267	0.00251	0.00349				778	0.00133	0.00222	0.00156	0.00169				778	-0.01357	-0.002	0.00158	0.00114				778	0.00305	0.00212	0.00281	0.00212				778	0.00203	0.00085	0.00239	0.00145				778	0.00403	0.00892	0.00316	0.00898
		776	0.00203	0.00295	0.00273	0.0036				776	0.00145	0.00226	0.00149	0.00177				776	-0.01373	-0.0019	0.00142	0.00131				776	0.00288	0.00216	0.00275	0.00226				776	0.00193	0.00106	0.00229	0.00156				776	0.00418	0.00935	0.00305	0.009
		774	0.00214	0.00268	0.0023	0.00327				774	0.00128	0.00195	0.00166	0.00161				774	-0.01348	-0.00196	0.00164	0.00131				774	0.0033	0.00236	0.00277	0.00251				774	0.00226	0.000953	0.00257	0.00162				774	0.00409	0.0092	0.00336	0.00921
		772	0.00211	0.00259	0.0023	0.00347				772	0.00127	0.00207	0.00154	0.00161				772	-0.0135	-0.00195	0.00145	0.00117				772	0.00318	0.00243	0.0028	0.00235				772	0.00202	0.000846	0.00265	0.00154				772	0.00391	0.00919	0.00307	0.00891
		770	0.00202	0.00259	0.00233	0.00351				770	0.00151	0.00217	0.00146	0.00171				770	-0.01328	-0.002	0.0015	0.00136				770	0.0031	0.0024	0.00279	0.00232				770	0.00218	0.00107	0.0026	0.0016				770	0.00433	0.0094	0.00331	0.00934
		768	0.00191	0.0025	0.00245	0.00327				768	0.00141	0.00203	0.00142	0.00163				768	-0.01373	-0.0021	0.00132	0.00127				768	0.00288	0.00217	0.0026	0.00215				768	0.00196	0.000721	0.00242	0.00116				768	0.00378	0.00915	0.00318	0.00908
		766	0.002	0.0026	0.00239	0.00338				766	0.0013	0.00192	0.00115	0.00153				766	-0.01361	-0.00205	0.00132	0.00137				766	0.00281	0.00218	0.00255	0.00208				766	0.00204	0.00113	0.00249	0.00163				766	0.00402	0.00927	0.00333	0.00925
		764	0.00183	0.00237	0.00242	0.00326				764	0.00114	0.00169	0.00124	0.00152				764	-0.01375	-0.00213	0.00122	0.00124				764	0.00285	0.00226	0.00269	0.00234				764	0.00207	0.000862	0.00243	0.00145				764	0.00407	0.00916	0.00314	0.00912
		762	0.00209	0.00247	0.00244	0.00351				762	0.00146	0.00189	0.00133	0.00159				762	-0.01342	-0.00196	0.00163	0.00135				762	0.00309	0.00242	0.0027	0.0024				762	0.00208	0.00089	0.00229	0.00117				762	0.00394	0.00893	0.00295	0.00907
		760	0.00201	0.00264	0.00232	0.00352				760	0.00115	0.00189	0.00154	0.00163				760	-0.01357	-0.00219	0.00153	0.00117				760	0.00272	0.00213	0.00266	0.00227				760	0.00213	0.00109	0.0026	0.00153				760	0.00415	0.00944	0.00316	0.00928
		758	0.00184	0.00249	0.00233	0.00336				758	0.00111	0.00175	0.00133	0.00144				758	-0.01352	-0.00212	0.00142	0.00105				758	0.00293	0.00211	0.00299	0.00232				758	0.0021	0.000823	0.00233	0.00132				758	0.00415	0.00936	0.00326	0.00932
		756	0.00178	0.00247	0.0024	0.00326				756	0.00105	0.00179	0.00128	0.00142				756	-0.01349	-0.00209	0.00128	0.00114				756	0.00286	0.00207	0.00263	0.00215				756	0.00232	0.000964	0.00231	0.00136				756	0.00396	0.00915	0.0031	0.00909
		754	0.00188	0.0023	0.00233	0.00335				754	0.00113	0.00174	0.00134	0.0016				754	-0.0131	-0.00188	0.0015	0.0014				754	0.00299	0.00233	0.00282	0.00242				754	0.00201	0.000755	0.00221	0.00132				754	0.00399	0.0092	0.00287	0.00918
		752	0.0017	0.00228	0.00223	0.00325				752	0.000934	0.00178	0.00113	0.00135				752	-0.01331	-0.00236	0.00118	0.000931				752	0.00275	0.00199	0.00272	0.00223				752	0.00193	0.001	0.00217	0.00131				752	0.00397	0.00915	0.00317	0.00939
		750	0.00189	0.00245	0.0024	0.00318				750	0.00126	0.00176	0.00136	0.00158				750	-0.01332	-0.00225	0.00128	0.0012				750	0.00284	0.00219	0.00275	0.00241				750	0.00185	0.000796	0.00219	0.00133				750	0.00369	0.00923	0.00296	0.00911
		748	0.00189	0.00239	0.00239	0.0034				748	0.00139	0.00183	0.00129	0.00158				748	-0.01317	-0.00184	0.00144	0.00142				748	0.00293	0.00216	0.00271	0.0024				748	0.00204	0.000728	0.00241	0.0012				748	0.00393	0.00949	0.00306	0.00936
		746	0.00166	0.0023	0.00223	0.00317				746	0.0011	0.00143	0.00132	0.00144				746	-0.01327	-0.00218	0.00126	0.00113				746	0.00284	0.00211	0.00279	0.00238				746	0.00195	0.000701	0.00229	0.00117				746	0.00356	0.00935	0.0029	0.0093
		744	0.00189	0.0024	0.00246	0.00345				744	0.00122	0.00177	0.00144	0.00174				744	-0.01329	-0.00232	0.00112	0.00102				744	0.00269	0.00193	0.00239	0.00212				744	0.00207	0.000905	0.00232	0.00133				744	0.00374	0.00942	0.00291	0.00936
		742	0.0015	0.00227	0.00225	0.0032				742	0.000945	0.00156	0.00133	0.00149				742	-0.01324	-0.0021	0.0012	0.00127				742	0.00281	0.00193	0.00264	0.00219				742	0.00219	0.000713	0.00231	0.00136				742	0.00405	0.00927	0.00307	0.00945
		740	0.00142	0.00204	0.00216	0.003				740	0.000584	0.00135	0.000902	0.00118				740	-0.01331	-0.00229	0.00108	0.0013				740	0.0029	0.00205	0.00262	0.00214				740	0.00216	0.000902	0.00235	0.0014				740	0.00388	0.00944	0.00304	0.00928
		738	0.00162	0.00218	0.00225	0.00299				738	0.000989	0.00151	0.00108	0.00132				738	-0.01318	-0.00238	0.00116	0.00125				738	0.00281	0.00208	0.00247	0.00219				738	0.00204	0.000845	0.0022	0.00126				738	0.00376	0.00941	0.0029	0.0092
		736	0.00142	0.00231	0.00217	0.00294				736	0.000886	0.00138	0.00118	0.00135				736	-0.01311	-0.00227	0.00121	0.00134				736	0.00272	0.0021	0.00233	0.00215				736	0.00222	0.000846	0.00238	0.00126				736	0.00385	0.00935	0.00291	0.00919
		734	0.00173	0.00225	0.00201	0.00303				734	0.000923	0.00149	0.00116	0.00148				734	-0.01332	-0.0024	0.00126	0.00119				734	0.00272	0.00214	0.00246	0.00208				734	0.00198	0.000516	0.00242	0.00123				734	0.00386	0.00938	0.00295	0.00923
		732	0.00149	0.00209	0.00216	0.003				732	0.000926	0.00143	0.00103	0.00143				732	-0.01337	-0.00231	0.00106	0.00131				732	0.00271	0.00192	0.00232	0.00207				732	0.00215	0.000849	0.00235	0.00142				732	0.00411	0.00959	0.00301	0.00958
		730	0.0014	0.00189	0.00194	0.0028				730	0.000847	0.00142	0.000746	0.0013				730	-0.0132	-0.00213	0.00123	0.0013				730	0.0027	0.00209	0.00259	0.00223				730	0.00205	0.000659	0.00206	0.00118				730	0.00372	0.0093	0.00282	0.00917
		728	0.00141	0.00195	0.00204	0.00291				728	0.000738	0.00128	0.000913	0.00133				728	-0.01328	-0.00233	0.000979	0.00108				728	0.00256	0.00186	0.0024	0.00212				728	0.00213	0.000817	0.00236	0.0014				728	0.0036	0.00951	0.00291	0.00939
		726	0.00129	0.00186	0.0021	0.00281				726	0.000658	0.00122	0.000871	0.00118				726	-0.01319	-0.00225	0.000998	0.0012				726	0.00269	0.00186	0.00253	0.00197				726	0.00204	0.000993	0.00244	0.00136				726	0.00381	0.00968	0.00298	0.00952
		724	0.00136	0.002	0.00213	0.00307				724	0.000788	0.00146	0.00117	0.00132				724	-0.0132	-0.00242	0.00107	0.00118				724	0.00266	0.00187	0.00242	0.00201				724	0.00218	0.000787	0.00228	0.00126				724	0.00373	0.00959	0.00284	0.00935
		722	0.00137	0.00191	0.00209	0.00298				722	0.000769	0.00137	0.0012	0.00126				722	-0.01332	-0.00246	0.000746	0.00106				722	0.00261	0.00184	0.0022	0.002				722	0.002	0.000938	0.00231	0.00143				722	0.00387	0.0097	0.00292	0.00944
		720	0.00138	0.00187	0.00207	0.0029				720	0.000705	0.00125	0.001	0.00123				720	-0.01324	-0.00249	0.000766	0.00103				720	0.0024	0.00173	0.00221	0.00183				720	0.002	0.000981	0.00234	0.00128				720	0.00386	0.00977	0.003	0.00972
		718	0.00146	0.00186	0.0021	0.00294				718	0.000823	0.00133	0.00119	0.00129				718	-0.01346	-0.00251	0.000703	0.000953				718	0.00242	0.00164	0.00216	0.00183				718	0.0021	0.00097	0.00231	0.0012				718	0.00356	0.0096	0.00298	0.00944
		716	0.00144	0.00175	0.00208	0.00279				716	0.000767	0.00129	0.00111	0.00127				716	-0.01321	-0.00241	0.000809	0.0011				716	0.00248	0.00197	0.00219	0.00197				716	0.00196	0.00103	0.00228	0.00127				716	0.00379	0.00968	0.00274	0.00951
		714	0.00141	0.00199	0.00209	0.00304				714	0.000784	0.00131	0.00117	0.00128				714	-0.01308	-0.0024	0.000836	0.00119				714	0.00254	0.00177	0.00226	0.00188				714	0.00193	0.00109	0.00229	0.00128				714	0.00388	0.00976	0.00303	0.00956
		712	0.00136	0.00195	0.00205	0.00295				712	0.000652	0.00118	0.000974	0.00111				712	-0.01324	-0.00241	0.000914	0.00128				712	0.00254	0.00195	0.00222	0.0021				712	0.00194	0.00093	0.00229	0.00127				712	0.00363	0.0096	0.00294	0.00948
		710	0.00129	0.00178	0.00198	0.00273				710	0.000559	0.00105	0.000932	0.00108				710	-0.01301	-0.00221	0.00096	0.00126				710	0.00261	0.00196	0.0023	0.00215				710	0.00196	0.00106	0.00232	0.00132				710	0.00344	0.00984	0.00285	0.00939
		708	0.00132	0.00194	0.00209	0.00287				708	0.000606	0.0011	0.00095	0.0012				708	-0.01321	-0.00235	0.000878	0.00119				708	0.00243	0.0017	0.00215	0.00195				708	0.0019	0.000769	0.00222	0.00118				708	0.0037	0.00985	0.00284	0.00955
		706	0.00124	0.002	0.00208	0.00296				706	0.000739	0.00121	0.00103	0.00118				706	-0.01328	-0.00252	0.000688	0.00111				706	0.00237	0.00164	0.00216	0.0018				706	0.00204	0.000736	0.0023	0.00103				706	0.00352	0.0097	0.00272	0.00936
		704	0.00126	0.00177	0.00192	0.00268				704	0.000513	0.00107	0.000808	0.00105				704	-0.01315	-0.0025	0.000578	0.00117				704	0.00232	0.00181	0.00213	0.00192				704	0.00217	0.00101	0.00246	0.00122				704	0.00388	0.01005	0.00305	0.00965
		702	0.00107	0.00155	0.00181	0.00266				702	0.000527	0.000956	0.000797	0.000985				702	-0.013	-0.00231	0.000848	0.00119				702	0.00243	0.00177	0.00239	0.00219				702	0.00209	0.000948	0.00226	0.00111				702	0.00376	0.00992	0.00294	0.0095
		700	0.0013	0.00177	0.00208	0.0028				700	0.000673	0.00104	0.000968	0.0011				700	-0.01322	-0.00248	0.000794	0.00108				700	0.00258	0.00169	0.00219	0.00192				700	0.00201	0.000813	0.00222	0.00112				700	0.00349	0.00972	0.00288	0.00935
		698	0.00121	0.00177	0.00201	0.00282				698	0.000601	0.00107	0.000942	0.00119				698	-0.01289	-0.00232	0.000779	0.00135				698	0.00264	0.00182	0.00228	0.00212				698	0.002	0.00087	0.00232	0.00112				698	0.00371	0.01002	0.0029	0.00942
		696	0.0013	0.00174	0.00206	0.00296				696	0.000675	0.00106	0.000972	0.00119				696	-0.01292	-0.00247	0.000879	0.00115				696	0.00246	0.00177	0.00234	0.00192				696	0.00203	0.00055	0.00223	0.00102				696	0.00381	0.01009	0.00292	0.00959
		694	0.00117	0.00167	0.00194	0.00266				694	0.00047	0.000989	0.000905	0.00103				694	-0.01323	-0.00268	0.00074	0.00103				694	0.00232	0.00152	0.00207	0.00191				694	0.0019	0.000605	0.00211	0.000991				694	0.00367	0.00999	0.00271	0.0095
		692	0.00122	0.00162	0.00195	0.00273				692	0.000568	0.000983	0.000978	0.00108				692	-0.01302	-0.00252	0.000636	0.00107				692	0.00221	0.0015	0.0021	0.00178				692	0.00215	0.001	0.00234	0.00115				692	0.00382	0.01018	0.00295	0.00976
		690	0.00103	0.00155	0.00189	0.00281				690	0.000517	0.000872	0.000782	0.000997				690	-0.01281	-0.00231	0.000712	0.00112				690	0.00238	0.00167	0.00211	0.00186				690	0.00212	0.000865	0.00222	0.00111				690	0.00376	0.01016	0.00283	0.00974
		688	0.00115	0.00164	0.00185	0.0028				688	0.000426	0.00102	0.000803	0.00101				688	-0.01275	-0.0025	0.000561	0.00117				688	0.00225	0.00148	0.00193	0.00178				688	0.0021	0.00113	0.00232	0.00126				688	0.00391	0.01047	0.00294	0.01
		686	0.00112	0.00163	0.00187	0.0029				686	0.000484	0.00101	0.000917	0.000945				686	-0.01296	-0.00255	0.000461	0.000896				686	0.00199	0.00129	0.00182	0.00168				686	0.00202	0.00126	0.0023	0.00123				686	0.00401	0.0106	0.00298	0.00997
		684	0.00116	0.00167	0.00205	0.00294				684	0.000599	0.00109	0.00105	0.0011				684	-0.01281	-0.00241	0.000527	0.000975				684	0.00219	0.00155	0.002	0.00173				684	0.00192	0.00098	0.00218	0.00119				684	0.00386	0.0106	0.00284	0.01019
		682	0.00116	0.00155	0.0019	0.00281				682	0.000476	0.000932	0.000926	0.000952				682	-0.01314	-0.00264	0.000329	0.000796				682	0.00215	0.00129	0.00184	0.00161				682	0.00193	0.00104	0.00225	0.00112				682	0.00386	0.01065	0.00281	0.00981
		680	0.00112	0.00163	0.00193	0.00294				680	0.000544	0.000939	0.000905	0.000887				680	-0.01276	-0.00237	0.000588	0.00111				680	0.00239	0.00147	0.002	0.00185				680	0.00198	0.00128	0.00233	0.00117				680	0.00399	0.01099	0.00312	0.01005
		678	0.00121	0.00174	0.00192	0.0028				678	0.000418	0.00102	0.000912	0.001				678	-0.0129	-0.0025	0.000613	0.00105				678	0.00233	0.00138	0.00187	0.00171				678	0.00213	0.00125	0.00211	0.000954				678	0.00407	0.01101	0.00294	0.01025
		676	0.00123	0.00181	0.00202	0.00296				676	0.000608	0.00104	0.00111	0.00111				676	-0.01279	-0.00251	0.000528	0.00105				676	0.00233	0.00142	0.00187	0.00174				676	0.00198	0.00113	0.00217	0.0011				676	0.00394	0.01127	0.00282	0.01008
		674	0.00099	0.00161	0.00189	0.00281				674	0.000469	0.000906	0.000839	0.000931				674	-0.0128	-0.00239	0.000582	0.00113				674	0.00241	0.00148	0.00192	0.00178				674	0.00215	0.00119	0.00227	0.00109				674	0.00401	0.01158	0.00287	0.01003
		672	0.00109	0.00172	0.00192	0.00294				672	0.00056	0.000982	0.000901	0.000936				672	-0.01275	-0.00237	0.00052	0.00118				672	0.0024	0.00148	0.002	0.00188				672	0.00226	0.000991	0.00219	0.00096				672	0.00398	0.01155	0.0029	0.01005
		670	0.00128	0.00174	0.00203	0.00284				670	0.000577	0.00105	0.001	0.000979				670	-0.01271	-0.00256	0.000501	0.00103				670	0.00245	0.00133	0.00195	0.00167				670	0.00235	0.00121	0.00234	0.00116				670	0.00415	0.01181	0.00294	0.01014
		668	0.00142	0.00179	0.00211	0.00292				668	0.00058	0.00091	0.000984	0.000824				668	-0.01256	-0.00229	0.000578	0.00114				668	0.0025	0.0014	0.00198	0.00179				668	0.00238	0.00132	0.0024	0.00129				668	0.00429	0.01202	0.00316	0.01027
		666	0.00141	0.00168	0.00197	0.00291				666	0.000508	0.000829	0.000924	0.000782				666	-0.01249	-0.00215	0.000588	0.00108				666	0.00238	0.00149	0.0021	0.00183				666	0.0023	0.00112	0.00217	0.00108				666	0.00405	0.01213	0.00277	0.01016
		664	0.00151	0.00178	0.00201	0.00289				664	0.000646	0.000851	0.000878	0.000919				664	-0.01227	-0.00206	0.000658	0.00126				664	0.00258	0.00152	0.00198	0.00179				664	0.0024	0.00126	0.00235	0.00101				664	0.00412	0.01223	0.00271	0.01015
		662	0.00174	0.00174	0.00199	0.00281				662	0.000607	0.000903	0.000926	0.000924				662	-0.01228	-0.00207	0.00067	0.00142				662	0.00256	0.00149	0.00193	0.00178				662	0.00266	0.00117	0.00241	0.00098				662	0.00439	0.01247	0.00287	0.01029
		660	0.0019	0.00205	0.002	0.00299				660	0.000644	0.000974	0.00102	0.000819				660	-0.01188	-0.00203	0.000773	0.00135				660	0.00257	0.00166	0.00203	0.00203				660	0.00289	0.00137	0.00244	0.00103				660	0.00456	0.0126	0.00295	0.01038
		658	0.00221	0.0022	0.00215	0.00284				658	0.000517	0.000965	0.000926	0.000774				658	-0.01178	-0.00199	0.000731	0.00124				658	0.0025	0.00168	0.00194	0.00171				658	0.00317	0.00166	0.00265	0.00121				658	0.00466	0.01288	0.00311	0.01064
		656	0.00262	0.00243	0.00219	0.003				656	0.000615	0.000941	0.000981	0.000847				656	-0.01136	-0.00162	0.000936	0.00139				656	0.00269	0.00168	0.00222	0.00173				656	0.00334	0.00168	0.00259	0.00113				656	0.00478	0.01298	0.00314	0.01044
		654	0.00301	0.00278	0.00232	0.00315				654	0.000968	0.00117	0.00112	0.000862				654	-0.0109	-0.00125	0.000998	0.00131				654	0.00292	0.00174	0.0023	0.00182				654	0.00356	0.00181	0.00262	0.00115				654	0.00467	0.01324	0.00305	0.01049
		652	0.00396	0.00344	0.00269	0.00329				652	0.0013	0.00141	0.00137	0.000956				652	-0.01033	-0.00096	0.00106	0.0014				652	0.00309	0.00192	0.00215	0.00168				652	0.00423	0.00225	0.00298	0.00134				652	0.00529	0.01358	0.00328	0.0107
		650	0.00471	0.00393	0.00284	0.00345				650	0.00154	0.00162	0.00144	0.00106				650	-0.00978	-0.000528	0.00122	0.00144				650	0.00321	0.00206	0.0022	0.00174				650	0.00516	0.00274	0.00314	0.0015				650	0.0057	0.01391	0.00363	0.01083
		648	0.00592	0.00479	0.00339	0.00362				648	0.00206	0.00194	0.00159	0.00117				648	-0.00874	0.000131	0.00162	0.00146				648	0.00372	0.00249	0.00259	0.00192				648	0.00599	0.00338	0.00356	0.00153				648	0.00602	0.0143	0.00379	0.01095
		646	0.00768	0.00596	0.00391	0.00394				646	0.00287	0.00264	0.0021	0.00146				646	-0.00733	0.00119	0.0021	0.00181				646	0.0044	0.00307	0.00295	0.00215				646	0.00725	0.00432	0.00407	0.00174				646	0.00684	0.01495	0.00417	0.01114
		644	0.00988	0.00744	0.00478	0.00441				644	0.00396	0.00348	0.00275	0.00177				644	-0.0059	0.00203	0.00235	0.00208				644	0.00511	0.00345	0.00318	0.0023				644	0.00901	0.00524	0.00451	0.00215				644	0.00771	0.01573	0.00471	0.01146
		642	0.01262	0.00942	0.00573	0.00494				642	0.00545	0.00452	0.00352	0.00205				642	-0.00403	0.00317	0.00292	0.00231				642	0.00621	0.00435	0.00379	0.00259				642	0.01089	0.00675	0.00522	0.00253				642	0.00879	0.01674	0.00516	0.01185
		640	0.01587	0.01149	0.00679	0.00538				640	0.00717	0.00575	0.00425	0.00241				640	-0.00173	0.00458	0.00364	0.00258				640	0.00769	0.00551	0.00447	0.00299				640	0.01397	0.00869	0.00632	0.00308				640	0.01064	0.01827	0.00617	0.01252
		638	0.01882	0.01331	0.00783	0.0059				638	0.00891	0.00711	0.00519	0.00283				638	0.000688	0.00614	0.00431	0.00293				638	0.00961	0.00669	0.00531	0.0035				638	0.01734	0.01061	0.00742	0.00365				638	0.01278	0.02005	0.00724	0.01279
		636	0.021	0.01461	0.0084	0.00632				636	0.01032	0.00818	0.00587	0.00322				636	0.00293	0.00771	0.00509	0.00328				636	0.01159	0.00814	0.00626	0.00395				636	0.02081	0.013	0.00866	0.00421				636	0.01528	0.02216	0.00863	0.01372
		634	0.02117	0.01477	0.00846	0.00623				634	0.01062	0.00835	0.00599	0.00319				634	0.00459	0.00869	0.0055	0.00345				634	0.01317	0.00933	0.00691	0.00425				634	0.02359	0.01479	0.00956	0.00466				634	0.01767	0.02403	0.01001	0.01448
		632	0.01921	0.01353	0.00788	0.00587				632	0.00969	0.00769	0.00561	0.00303				632	0.00509	0.00892	0.00565	0.00358				632	0.01389	0.00985	0.0072	0.00447				632	0.02437	0.01525	0.00986	0.00475				632	0.01885	0.02499	0.01045	0.0148
		630	0.01608	0.01152	0.00693	0.00542				630	0.00793	0.00636	0.00479	0.00265				630	0.00415	0.00818	0.00526	0.00344				630	0.01352	0.00943	0.00692	0.00437				630	0.02296	0.0145	0.00932	0.00455				630	0.01865	0.02505	0.01036	0.01482
		628	0.01294	0.00934	0.00574	0.00484				628	0.00609	0.00503	0.00386	0.00216				628	0.00204	0.00692	0.0046	0.00311				628	0.01208	0.00847	0.00632	0.00394				628	0.01989	0.0124	0.00829	0.00405				628	0.01678	0.02351	0.00951	0.01427
		626	0.01062	0.00781	0.00501	0.00451				626	0.00493	0.00411	0.00323	0.00187				626	-0.000511	0.00538	0.0039	0.00283				626	0.01032	0.00719	0.00555	0.00361				626	0.01636	0.01012	0.00715	0.00338				626	0.01435	0.02172	0.00805	0.01359
		624	0.00895	0.00671	0.00439	0.0043				624	0.00416	0.00353	0.00284	0.00165				624	-0.00293	0.00361	0.00315	0.00232				624	0.00861	0.00601	0.00468	0.00316				624	0.01352	0.00824	0.00613	0.00271				624	0.01235	0.0203	0.00699	0.01319
		622	0.00766	0.00595	0.00402	0.00403				622	0.00352	0.00309	0.00255	0.00153				622	-0.00466	0.00263	0.00279	0.00211				622	0.00748	0.00524	0.00424	0.00312				622	0.01162	0.0069	0.00547	0.0024				622	0.01077	0.01915	0.00643	0.01275
		620	0.00675	0.00531	0.00366	0.00378				620	0.00298	0.00265	0.00227	0.00147				620	-0.00585	0.0019	0.00245	0.00211				620	0.00671	0.00465	0.00388	0.00293				620	0.01031	0.00616	0.00509	0.00228				620	0.00985	0.01881	0.00601	0.01256
		618	0.00585	0.00469	0.00347	0.00373				618	0.00251	0.00232	0.00203	0.00127				618	-0.00684	0.00121	0.00215	0.00209				618	0.006	0.00408	0.00349	0.00271				618	0.00897	0.00517	0.00465	0.002				618	0.00898	0.01817	0.00549	0.01244
		616	0.0053	0.00447	0.00326	0.00373				616	0.00225	0.0022	0.00193	0.00122				616	-0.00758	0.000655	0.00187	0.00178				616	0.00543	0.00351	0.00314	0.00252				616	0.00792	0.00443	0.00427	0.00186				616	0.00803	0.01749	0.0051	0.01218
		614	0.00527	0.00449	0.0033	0.00378				614	0.00221	0.0021	0.00196	0.00136				614	-0.00799	0.000515	0.00171	0.00184				614	0.00498	0.00338	0.00302	0.00254				614	0.00705	0.00397	0.00399	0.00168				614	0.00748	0.01695	0.00458	0.01196
		612	0.00534	0.00443	0.00324	0.0037				612	0.0023	0.00202	0.00186	0.00122				612	-0.00805	0.000389	0.00178	0.00186				612	0.00485	0.00328	0.00306	0.00245				612	0.00674	0.00361	0.00374	0.00157				612	0.00699	0.01667	0.00434	0.01198
		610	0.00589	0.00487	0.00343	0.0038				610	0.00249	0.0023	0.00198	0.00123				610	-0.00792	0.000507	0.00191	0.00184				610	0.00484	0.00333	0.00324	0.00248				610	0.00677	0.00353	0.00378	0.00157				610	0.00679	0.0167	0.00436	0.01195
		608	0.00676	0.00538	0.00361	0.00392				608	0.00287	0.00257	0.0022	0.00138				608	-0.00749	0.000819	0.00196	0.00196				608	0.00496	0.00335	0.00309	0.00249				608	0.00712	0.00392	0.00388	0.00165				608	0.00701	0.01691	0.0045	0.012
		606	0.0079	0.00614	0.00407	0.00411				606	0.00359	0.00299	0.00255	0.00144				606	-0.00685	0.00122	0.00207	0.00203				606	0.00534	0.00352	0.00325	0.00254				606	0.00778	0.00421	0.00409	0.00174				606	0.00744	0.01709	0.00469	0.01217
		604	0.00931	0.00702	0.00453	0.00435				604	0.00456	0.00352	0.00288	0.00166				604	-0.00568	0.00208	0.00249	0.00217				604	0.00595	0.00413	0.00378	0.0028				604	0.0086	0.00474	0.00433	0.00176				604	0.0078	0.01748	0.00479	0.01221
		602	0.01102	0.00809	0.0051	0.00458				602	0.00568	0.00411	0.0033	0.00186				602	-0.00431	0.00281	0.00286	0.0023				602	0.00664	0.00467	0.00402	0.00297				602	0.00973	0.00554	0.00484	0.00209				602	0.00864	0.01805	0.00536	0.0125
		600	0.01297	0.00938	0.00564	0.00491				600	0.00665	0.00493	0.0038	0.00204				600	-0.00293	0.00361	0.00322	0.00244				600	0.0075	0.00518	0.0043	0.00306				600	0.01134	0.00651	0.00543	0.00245				600	0.00963	0.01868	0.00589	0.01279
		598	0.01513	0.01088	0.00643	0.00535				598	0.00758	0.00587	0.00443	0.00241				598	-0.00127	0.00478	0.00366	0.00265				598	0.0085	0.00603	0.00486	0.00331				598	0.0128	0.00762	0.00589	0.00267				598	0.01055	0.01938	0.00641	0.01302
		596	0.01747	0.01247	0.00726	0.00572				596	0.00864	0.0068	0.0051	0.00276				596	0.000746	0.00611	0.00426	0.00292				596	0.00965	0.00694	0.00538	0.00365				596	0.01451	0.00885	0.00648	0.00295				596	0.01154	0.02014	0.007	0.01341
		594	0.0202	0.0142	0.00812	0.00615				594	0.00999	0.00782	0.00583	0.00304				594	0.00283	0.00747	0.00496	0.00322				594	0.01092	0.00784	0.00591	0.00386				594	0.01652	0.00991	0.00717	0.00334				594	0.01275	0.02099	0.00755	0.01386
		592	0.02362	0.01644	0.0093	0.00678				592	0.01186	0.00919	0.00677	0.00349				592	0.00544	0.00907	0.0057	0.00357				592	0.01253	0.00891	0.00665	0.00426				592	0.01861	0.01125	0.0079	0.00363				592	0.01404	0.02198	0.00816	0.0141
		590	0.02771	0.01914	0.01062	0.0075				590	0.01426	0.01095	0.00789	0.00405				590	0.00835	0.01096	0.00652	0.00395				590	0.01443	0.01029	0.00751	0.0046				590	0.0215	0.01315	0.00884	0.00421				590	0.01582	0.02347	0.00925	0.01464
		588	0.03206	0.02198	0.01185	0.00814				588	0.0168	0.01286	0.00913	0.00447				588	0.01166	0.0131	0.00747	0.00432				588	0.01676	0.012	0.00855	0.00505				588	0.02491	0.01537	0.01006	0.00484				588	0.01799	0.02496	0.01049	0.01529
		586	0.03611	0.02463	0.01336	0.00895				586	0.01937	0.01474	0.01045	0.00517				586	0.01522	0.01532	0.00853	0.00476				586	0.01937	0.0139	0.00976	0.00558				586	0.02845	0.01766	0.01131	0.00544				586	0.02067	0.02673	0.01177	0.0159
		584	0.03898	0.02654	0.0144	0.00949				584	0.02123	0.01605	0.01137	0.00567				584	0.0185	0.01747	0.00952	0.00527				584	0.02184	0.01577	0.01085	0.00624				584	0.03175	0.01973	0.01235	0.00596				584	0.02317	0.02855	0.01309	0.01663
		582	0.04043	0.02747	0.01492	0.00979				582	0.02208	0.01673	0.0119	0.00602				582	0.02083	0.01906	0.01026	0.00568				582	0.02383	0.01707	0.01175	0.00685				582	0.03413	0.02122	0.01316	0.00642				582	0.02502	0.03	0.01405	0.01713
		580	0.0408	0.02777	0.01503	0.00983				580	0.02268	0.01709	0.01216	0.00608				580	0.02222	0.01999	0.01064	0.00583				580	0.02517	0.01804	0.01241	0.00712				580	0.03536	0.02213	0.01357	0.0066				580	0.02635	0.03094	0.01452	0.01747
		578	0.04019	0.02737	0.01486	0.00979				578	0.02288	0.01732	0.01234	0.00616				578	0.02268	0.02029	0.01068	0.00585				578	0.02589	0.01852	0.01267	0.00724				578	0.03587	0.02239	0.01375	0.00667				578	0.02706	0.03161	0.01502	0.01776
		576	0.0376	0.02559	0.01392	0.00932				576	0.02183	0.0166	0.0118	0.00589				576	0.02194	0.0197	0.01043	0.00567				576	0.02591	0.01851	0.0127	0.00715				576	0.03508	0.02189	0.01355	0.00652				576	0.02706	0.03173	0.01501	0.01766
		574	0.03286	0.02248	0.0123	0.00842				574	0.01911	0.01447	0.01037	0.00519				574	0.02	0.01836	0.00985	0.00549				574	0.02494	0.01783	0.01232	0.00693				574	0.03271	0.02036	0.01266	0.00608				574	0.02623	0.0311	0.01454	0.01757
		572	0.02745	0.01895	0.01048	0.00754				572	0.01553	0.01175	0.00852	0.00434				572	0.01646	0.01603	0.00876	0.00495				572	0.0224	0.01601	0.01113	0.00634				572	0.02901	0.01808	0.01142	0.00547				572	0.02395	0.02937	0.01334	0.01697
		570	0.02313	0.01615	0.00905	0.00696				570	0.01239	0.00956	0.00704	0.00359				570	0.01239	0.01347	0.00756	0.00436				570	0.01902	0.01354	0.00965	0.00557				570	0.02484	0.01561	0.01008	0.00476				570	0.02059	0.02695	0.01153	0.01603
		568	0.02026	0.01427	0.0081	0.00656				568	0.01029	0.00799	0.00595	0.00302				568	0.00921	0.01139	0.00662	0.00395				568	0.01585	0.01138	0.00823	0.00485				568	0.02163	0.01342	0.00888	0.0041				568	0.0175	0.02468	0.00984	0.01531
		566	0.01852	0.01315	0.00749	0.00625				566	0.00886	0.00685	0.00521	0.00272				566	0.00716	0.01015	0.0061	0.00375				566	0.01363	0.00968	0.00721	0.00437				566	0.01953	0.01199	0.0082	0.00372				566	0.01529	0.02303	0.00867	0.01461
		564	0.01749	0.01245	0.00702	0.00601				564	0.00768	0.00597	0.00455	0.00235				564	0.00601	0.00944	0.00583	0.00364				564	0.01208	0.00841	0.00651	0.00416				564	0.01831	0.01142	0.00791	0.00365				564	0.01403	0.02214	0.00796	0.0143
		562	0.01741	0.01233	0.00699	0.00607				562	0.00696	0.00539	0.00417	0.00219				562	0.00573	0.00917	0.0057	0.00357				562	0.01106	0.00765	0.00598	0.00382				562	0.01804	0.01112	0.00775	0.0036				562	0.0131	0.02147	0.00747	0.01415
		560	0.01868	0.0132	0.00743	0.00635				560	0.00683	0.00535	0.00415	0.00211				560	0.00617	0.00953	0.00576	0.00356				560	0.01039	0.00716	0.00558	0.00348				560	0.01893	0.01142	0.00802	0.00367				560	0.01237	0.02098	0.00726	0.01398
		558	0.02129	0.01495	0.00827	0.00659				558	0.00753	0.00589	0.00455	0.0023				558	0.00772	0.01071	0.00629	0.0038				558	0.01053	0.00742	0.0056	0.00358				558	0.02088	0.01259	0.00868	0.00398				558	0.01242	0.02123	0.0074	0.01401
		556	0.02525	0.01751	0.00954	0.00727				556	0.00909	0.00706	0.00532	0.00266				556	0.01025	0.01229	0.00697	0.00407				556	0.01163	0.00825	0.00608	0.00391				556	0.02404	0.01486	0.00981	0.00458				556	0.01354	0.02206	0.00791	0.01431
		554	0.03046	0.02094	0.01119	0.00819				554	0.01148	0.00882	0.00649	0.00317				554	0.01379	0.01463	0.00797	0.00447				554	0.01365	0.00963	0.00698	0.00434				554	0.0287	0.01781	0.01139	0.00537				554	0.01557	0.02348	0.00898	0.01486
		552	0.03667	0.02502	0.01326	0.00921				552	0.01483	0.01137	0.00816	0.00405				552	0.01824	0.01754	0.00927	0.00509				552	0.01657	0.0118	0.00839	0.00494				552	0.0345	0.02153	0.0134	0.00639				552	0.01859	0.02577	0.01057	0.01563
		550	0.04353	0.02946	0.01558	0.01035				550	0.01895	0.01436	0.01018	0.00499				550	0.02327	0.02082	0.01078	0.00573				550	0.02064	0.01471	0.01022	0.00589				550	0.04121	0.02586	0.01572	0.00762				550	0.0227	0.02882	0.01287	0.01676
		548	0.05043	0.03406	0.01794	0.01144				548	0.02371	0.01786	0.01261	0.00612				548	0.02852	0.02416	0.01225	0.00639				548	0.02533	0.01801	0.01223	0.00696				548	0.048	0.03021	0.01806	0.00881				548	0.02758	0.03241	0.01543	0.01808
		546	0.05673	0.03817	0.02002	0.01245				546	0.02866	0.02161	0.01516	0.00733				546	0.03338	0.02718	0.01361	0.007				546	0.03015	0.02154	0.01435	0.00793				546	0.05412	0.0341	0.02015	0.00988				546	0.03276	0.03646	0.01803	0.01947
		544	0.06148	0.04124	0.02156	0.01344				544	0.03309	0.02487	0.01737	0.00834				544	0.03747	0.02973	0.01474	0.00757				544	0.03474	0.02486	0.01644	0.00895				544	0.05876	0.03702	0.02164	0.01062				544	0.03784	0.04011	0.02072	0.02082
		542	0.06395	0.04289	0.02247	0.01403				542	0.03628	0.02717	0.01896	0.00914				542	0.03982	0.0313	0.01545	0.00787				542	0.03811	0.02724	0.01796	0.00974				542	0.06117	0.03853	0.02244	0.01106				542	0.0419	0.04299	0.0229	0.02191
		540	0.06386	0.04285	0.02245	0.01402				540	0.03764	0.02821	0.01965	0.00946				540	0.04001	0.03145	0.01558	0.00788				540	0.03952	0.02823	0.01867	0.01008				540	0.06092	0.03835	0.0224	0.01101				540	0.04414	0.04464	0.02403	0.02249
		538	0.06124	0.04109	0.02155	0.01348				538	0.03695	0.02763	0.01923	0.00917				538	0.03832	0.03033	0.01516	0.00767				538	0.03895	0.02796	0.01844	0.00997				538	0.05835	0.03668	0.02158	0.01056				538	0.04422	0.04464	0.02411	0.02256
		536	0.05652	0.03798	0.02	0.01261				536	0.03454	0.02582	0.01795	0.00862				536	0.03506	0.02823	0.01412	0.00721				536	0.03672	0.02632	0.01742	0.00947				536	0.05396	0.03391	0.02009	0.00969				536	0.04227	0.04329	0.02301	0.02198
		534	0.05004	0.03385	0.0179	0.01167				534	0.03034	0.02282	0.0159	0.00765				534	0.03074	0.02557	0.01283	0.00656				534	0.03311	0.02361	0.01578	0.00858				534	0.04841	0.03039	0.01821	0.00877				534	0.03879	0.04075	0.02123	0.02111
		532	0.04315	0.0294	0.01567	0.01057				532	0.02527	0.01908	0.01343	0.00643				532	0.02607	0.0225	0.01141	0.00596				532	0.02869	0.0204	0.01376	0.00751				532	0.04226	0.0264	0.01616	0.00777				532	0.03412	0.03717	0.01893	0.01997
		530	0.03746	0.0256	0.01373	0.00964				530	0.02045	0.01541	0.01103	0.00532				530	0.02186	0.0198	0.0102	0.00545				530	0.02433	0.01724	0.01175	0.00666				530	0.03652	0.02269	0.01423	0.00672				530	0.02888	0.03318	0.01612	0.01851
		528	0.0341	0.02333	0.01251	0.00911				528	0.01675	0.01269	0.00915	0.00445				528	0.01913	0.01814	0.00957	0.00508				528	0.02073	0.01467	0.01016	0.00588				528	0.03273	0.02016	0.01291	0.00606				528	0.02432	0.02983	0.01379	0.01733
		526	0.034	0.02331	0.01247	0.00903				526	0.01492	0.01137	0.00823	0.00404				526	0.01861	0.01779	0.00939	0.005				526	0.01851	0.01314	0.00913	0.00527				526	0.03152	0.01925	0.01247	0.00585				526	0.02117	0.0275	0.01228	0.01662
		524	0.03751	0.02561	0.01365	0.00971				524	0.01533	0.01173	0.00846	0.0042				524	0.02053	0.01907	0.00994	0.00527				524	0.01822	0.01291	0.00899	0.00521				524	0.03279	0.02014	0.01286	0.00604				524	0.01986	0.02649	0.01147	0.01626
		522	0.04402	0.02992	0.01579	0.0108				522	0.01777	0.01349	0.00965	0.0047				522	0.02507	0.02219	0.01137	0.0059				522	0.02009	0.01428	0.00986	0.00576				522	0.03684	0.02291	0.01421	0.00679				522	0.02075	0.02708	0.01196	0.01653
		520	0.05335	0.036	0.01883	0.01228				520	0.02218	0.01674	0.01182	0.00572				520	0.0318	0.02661	0.01337	0.00683				520	0.02389	0.01701	0.01159	0.00662				520	0.04353	0.02717	0.01651	0.00801				520	0.02372	0.02931	0.0136	0.01743
		518	0.0648	0.04354	0.0226	0.01421				518	0.02816	0.02121	0.01486	0.00723				518	0.04029	0.03208	0.01589	0.00793				518	0.02939	0.02095	0.01414	0.00781				518	0.05203	0.03256	0.01956	0.00957				518	0.02841	0.03288	0.01607	0.01878
		516	0.0778	0.05211	0.02688	0.01651				516	0.03565	0.02679	0.01868	0.00901				516	0.0501	0.03847	0.01874	0.00924				516	0.03642	0.02604	0.01735	0.00947				516	0.06184	0.0388	0.0228	0.01129				516	0.03461	0.03738	0.0194	0.02049
		514	0.0914	0.06094	0.03137	0.01877				514	0.04449	0.0333	0.02305	0.01106				514	0.06046	0.04522	0.02185	0.01072				514	0.04484	0.03217	0.02112	0.01138				514	0.07227	0.0455	0.02627	0.01305				514	0.0421	0.04303	0.02338	0.02251
		512	0.10391	0.06907	0.03548	0.02094				512	0.05379	0.04018	0.02772	0.01327				512	0.07001	0.05144	0.0247	0.01192				512	0.05396	0.03879	0.0252	0.01333				512	0.0819	0.05176	0.02964	0.01477				512	0.05058	0.04938	0.02784	0.02473
		510	0.11346	0.0753	0.03857	0.02251				510	0.06219	0.0464	0.03187	0.01525				510	0.07782	0.05656	0.02698	0.01292				510	0.06266	0.04508	0.02917	0.01537				510	0.08973	0.05672	0.03229	0.01613				510	0.05911	0.05559	0.0324	0.0271
		508	0.11902	0.07903	0.04053	0.02349				508	0.06874	0.05132	0.03511	0.01689				508	0.08271	0.05968	0.02845	0.01371				508	0.0697	0.05015	0.03244	0.01698				508	0.09476	0.05989	0.034	0.01699				508	0.06636	0.06103	0.03624	0.02918
		506	0.12018	0.07981	0.04097	0.02375				506	0.07272	0.05433	0.03716	0.01781				506	0.08406	0.06059	0.02888	0.01389				506	0.07419	0.05336	0.03446	0.01796				506	0.09628	0.06088	0.03455	0.01729				506	0.07146	0.06473	0.03888	0.0306
		504	0.11685	0.0776	0.0398	0.02314				504	0.07359	0.05491	0.03761	0.01789				504	0.08195	0.05933	0.02823	0.01358				504	0.07568	0.05458	0.03514	0.01832				504	0.09445	0.05968	0.03388	0.017				504	0.07379	0.06636	0.04025	0.03128
		502	0.10955	0.07282	0.03744	0.02195				502	0.07136	0.05319	0.03642	0.01742				502	0.07651	0.05578	0.02668	0.01291				502	0.074	0.05337	0.03437	0.01789				502	0.08937	0.05649	0.03219	0.01614				502	0.07316	0.06595	0.03994	0.03105
		500	0.09929	0.06607	0.03403	0.02016				500	0.06621	0.04933	0.03377	0.01623				500	0.06858	0.05067	0.02449	0.01197				500	0.06943	0.04997	0.03235	0.01685				500	0.08172	0.05165	0.02969	0.0148				500	0.06961	0.06324	0.0381	0.0301
		498	0.08796	0.05867	0.03023	0.01823				498	0.05929	0.04421	0.03036	0.01449				498	0.05939	0.04464	0.02164	0.0107				498	0.06243	0.04498	0.02921	0.01525				498	0.07297	0.04593	0.02678	0.01323				498	0.06366	0.05887	0.03499	0.02851
		496	0.07698	0.05153	0.0267	0.01651				496	0.05201	0.03883	0.02668	0.01273				496	0.05028	0.03868	0.01893	0.00946				496	0.05473	0.03939	0.02573	0.01351				496	0.0642	0.04032	0.02377	0.01166				496	0.05655	0.05371	0.03109	0.02649
		494	0.06638	0.04459	0.02318	0.01466				494	0.04475	0.03341	0.02309	0.01095				494	0.04188	0.0333	0.01659	0.00841				494	0.04743	0.03408	0.02249	0.0119				494	0.05618	0.03519	0.02105	0.01027				494	0.0495	0.04837	0.02751	0.02473
		492	0.05621	0.03794	0.01982	0.01291				492	0.03751	0.02802	0.01952	0.0092				492	0.03405	0.02808	0.01413	0.00727				492	0.04026	0.02902	0.01927	0.01026				492	0.04871	0.03049	0.01843	0.00899				492	0.04278	0.04328	0.02387	0.02297
		490	0.04722	0.03208	0.01691	0.01152				490	0.0306	0.02296	0.01601	0.00761				490	0.02707	0.02336	0.01201	0.00634				490	0.03359	0.02421	0.0162	0.00877				490	0.04183	0.02628	0.01598	0.00775				490	0.03623	0.03849	0.02025	0.02117
		488	0.04	0.02729	0.01449	0.01035				488	0.02453	0.01852	0.01303	0.00613				488	0.02137	0.01954	0.01039	0.00568				488	0.02797	0.02003	0.01355	0.00758				488	0.03632	0.02272	0.01419	0.00674				488	0.03035	0.03412	0.01728	0.01968
		486	0.03487	0.02387	0.01281	0.00945				486	0.02003	0.01515	0.01087	0.00504				486	0.01707	0.01669	0.00908	0.00506				486	0.02342	0.01674	0.01145	0.00656				486	0.03224	0.02004	0.01289	0.00606				486	0.02556	0.03062	0.0147	0.01845
		484	0.03179	0.02183	0.01186	0.00888				484	0.01726	0.01306	0.00943	0.00444				484	0.01436	0.01481	0.00821	0.00456				484	0.02015	0.01438	0.00993	0.00575				484	0.02953	0.01833	0.0119	0.00556				484	0.02226	0.02824	0.01292	0.01761
		482	0.03007	0.02075	0.01129	0.00861				482	0.01561	0.01183	0.00856	0.00405				482	0.01278	0.01377	0.0077	0.00428				482	0.01823	0.01295	0.00898	0.00521				482	0.02803	0.01729	0.01138	0.00522				482	0.02028	0.02673	0.01205	0.01705
		480	0.02909	0.02015	0.01093	0.00847				480	0.01468	0.01111	0.00819	0.00385				480	0.01186	0.01317	0.00737	0.00409				480	0.01715	0.01211	0.00844	0.00495				480	0.02717	0.01681	0.01112	0.00512				480	0.0192	0.02604	0.01155	0.01681
		478	0.02849	0.01973	0.01072	0.00841				478	0.01422	0.01078	0.00802	0.00374				478	0.0113	0.01288	0.00726	0.00408				478	0.01657	0.01169	0.00819	0.00492				478	0.02663	0.01654	0.01093	0.0052				478	0.01867	0.02571	0.01127	0.01686
		476	0.02804	0.01944	0.01054	0.00832				476	0.01383	0.01048	0.00786	0.00362				476	0.01094	0.0127	0.0072	0.00404				476	0.01614	0.01138	0.008	0.00483				476	0.02622	0.01612	0.01082	0.0051				476	0.01812	0.02529	0.01098	0.01676
		474	0.02756	0.01908	0.0104	0.0082				474	0.01341	0.01016	0.00758	0.0036				474	0.01062	0.01253	0.00705	0.00392				474	0.01558	0.01105	0.00783	0.00471				474	0.02579	0.01577	0.01065	0.00496				474	0.0177	0.025	0.01073	0.0166
		472	0.02699	0.01868	0.01021	0.00816				472	0.01272	0.00972	0.00722	0.00353				472	0.0103	0.01245	0.00704	0.00404				472	0.015	0.01072	0.00763	0.00469				472	0.0252	0.01534	0.01046	0.0049				472	0.01709	0.02462	0.0104	0.01651
		470	0.02642	0.01836	0.01003	0.00814				470	0.01177	0.00904	0.00682	0.00331				470	0.00993	0.01233	0.007	0.00408				470	0.01422	0.01011	0.00717	0.00448				470	0.02464	0.0149	0.01029	0.00476				470	0.0162	0.024	0.00985	0.01631
		468	0.02595	0.01797	0.00978	0.00807				468	0.01071	0.00824	0.00633	0.00296				468	0.00964	0.01216	0.0069	0.0039				468	0.01314	0.0093	0.00661	0.00417				468	0.02419	0.01466	0.01016	0.00471				468	0.01523	0.02325	0.00931	0.01606
		466	0.02578	0.01789	0.00968	0.00802				466	0.00971	0.00747	0.00582	0.00271				466	0.00991	0.01233	0.00705	0.00398				466	0.01222	0.00867	0.0063	0.0041				466	0.02407	0.0147	0.01017	0.00477				466	0.01421	0.02254	0.00891	0.01591
		464	0.02625	0.01823	0.0099	0.00819				464	0.00887	0.00685	0.00537	0.00256				464	0.01058	0.01282	0.00733	0.00415				464	0.01139	0.00806	0.00597	0.004				464	0.02438	0.01483	0.01032	0.0049				464	0.01322	0.02189	0.00848	0.01574
		462	0.02733	0.01885	0.01029	0.00841				462	0.00811	0.00629	0.00494	0.00229				462	0.01171	0.01354	0.0076	0.00426				462	0.01059	0.0075	0.00564	0.00378				462	0.02506	0.01521	0.01056	0.00503				462	0.01235	0.02127	0.00797	0.01561
		460	0.02909	0.0201	0.01091	0.00875				460	0.00761	0.00592	0.00477	0.00221				460	0.01345	0.01456	0.00805	0.00448				460	0.0101	0.00707	0.00538	0.00355				460	0.02624	0.01601	0.01092	0.00519				460	0.01183	0.02076	0.0077	0.01553
		458	0.03158	0.02177	0.01177	0.00922				458	0.00739	0.00573	0.00468	0.00227				458	0.01559	0.01586	0.00863	0.00475				458	0.00984	0.00679	0.0052	0.00348				458	0.02787	0.017	0.01153	0.0055				458	0.01145	0.02057	0.0074	0.01543
		456	0.03456	0.02359	0.0127	0.00974				456	0.0073	0.0056	0.00453	0.00222				456	0.0182	0.01764	0.00941	0.00511				456	0.00965	0.00664	0.00523	0.00361				456	0.02996	0.01835	0.01234	0.00592				456	0.01131	0.02048	0.00734	0.01544
		454	0.03832	0.02613	0.01398	0.01047				454	0.00746	0.00573	0.00469	0.00231				454	0.02123	0.0196	0.01023	0.00548				454	0.00957	0.00663	0.00522	0.00352				454	0.03263	0.02008	0.01326	0.00642				454	0.01134	0.02043	0.00746	0.01551
		452	0.04274	0.02919	0.01549	0.01119				452	0.00762	0.00592	0.00491	0.00237				452	0.02471	0.02186	0.01128	0.00596				452	0.00969	0.00669	0.00524	0.00356				452	0.03562	0.02195	0.01421	0.0069				452	0.01124	0.02052	0.00737	0.0154
		450	0.04809	0.03271	0.01731	0.01214				450	0.00797	0.00609	0.00506	0.00247				450	0.02902	0.02473	0.01262	0.00656				450	0.00999	0.00688	0.00548	0.00375				450	0.03939	0.02436	0.01553	0.00757				450	0.0114	0.0207	0.00753	0.01555
		448	0.05464	0.03703	0.01951	0.01331				448	0.0084	0.00637	0.00519	0.00256				448	0.03415	0.02803	0.01411	0.00719				448	0.01031	0.0071	0.00551	0.00381				448	0.04418	0.0274	0.01726	0.00845				448	0.01181	0.02098	0.00781	0.01577
		446	0.06274	0.04235	0.02224	0.01468				446	0.00891	0.0068	0.00543	0.00267				446	0.04028	0.03204	0.01583	0.00795				446	0.01061	0.00729	0.00548	0.00383				446	0.04976	0.031	0.01925	0.00948				446	0.01212	0.02137	0.008	0.01586
		444	0.07281	0.04891	0.02553	0.01635				444	0.00965	0.0073	0.00584	0.00289				444	0.04772	0.03694	0.01796	0.00884				444	0.01102	0.00747	0.00565	0.00385				444	0.05679	0.03526	0.02163	0.01067				444	0.01257	0.02177	0.00825	0.01605
		442	0.08564	0.05733	0.02968	0.01857				442	0.01075	0.00816	0.00642	0.00308				442	0.05699	0.04298	0.02077	0.01014				442	0.01191	0.00799	0.00604	0.00412				442	0.06571	0.04088	0.02468	0.01233				442	0.01324	0.02235	0.00859	0.01629
		440	0.10241	0.06842	0.03531	0.02148				440	0.01238	0.00944	0.00726	0.00342				440	0.06844	0.05043	0.02422	0.01178				440	0.01294	0.00883	0.00662	0.00446				440	0.07702	0.04822	0.02856	0.01436				440	0.01416	0.02313	0.00904	0.01661
		438	0.12451	0.08302	0.04269	0.02534				438	0.01487	0.01125	0.00856	0.00403				438	0.08292	0.05989	0.02844	0.01365				438	0.01429	0.00996	0.00729	0.00487				438	0.09214	0.05781	0.03374	0.017				438	0.01558	0.02431	0.0099	0.01717
		436	0.15416	0.10262	0.05263	0.0305				436	0.01864	0.01414	0.01053	0.00502				436	0.10142	0.07197	0.0339	0.01614				436	0.01658	0.01157	0.00817	0.00548				436	0.11232	0.07054	0.04064	0.02065				436	0.01777	0.02613	0.011	0.01785
		434	0.19409	0.12899	0.06593	0.03731				434	0.02462	0.01864	0.0135	0.00653				434	0.12517	0.08739	0.04086	0.01929				434	0.01987	0.01389	0.00963	0.00629				434	0.13911	0.08772	0.04984	0.02536				434	0.02113	0.0286	0.01265	0.01876
		432	0.24784	0.16448	0.08381	0.04668				432	0.0349	0.02621	0.01867	0.00903				432	0.15579	0.10736	0.04978	0.02332				432	0.02495	0.0175	0.01194	0.00746				432	0.17515	0.11079	0.06224	0.03164				432	0.02621	0.03243	0.01536	0.0201
		430	0.31764	0.21051	0.10725	0.05883				430	0.05325	0.03993	0.02804	0.01358				430	0.19509	0.13294	0.06144	0.02852				430	0.03341	0.02349	0.01572	0.00938				430	0.22242	0.14097	0.07841	0.04				430	0.03451	0.0387	0.01969	0.02228
		428	0.40408	0.26768	0.13626	0.07372				428	0.08693	0.06516	0.04517	0.02191				428	0.24433	0.16516	0.07605	0.03512				428	0.04812	0.03423	0.02245	0.01283				428	0.28078	0.17835	0.0984	0.05041				428	0.04915	0.0495	0.02743	0.02627
		426	0.50413	0.33375	0.16974	0.0908				426	0.14817	0.11108	0.07669	0.03721				426	0.30305	0.20351	0.09337	0.04302				426	0.07549	0.0542	0.03501	0.01921				426	0.34722	0.22071	0.12115	0.06222				426	0.07615	0.06938	0.04162	0.03358
		424	0.60996	0.40312	0.20499	0.10887				424	0.2541	0.19094	0.13155	0.06387				424	0.3688	0.2461	0.11262	0.05183				424	0.12717	0.09191	0.05878	0.03122				424	0.41341	0.26265	0.14367	0.07394				424	0.1261	0.10657	0.06819	0.04712
		422	0.71151	0.46948	0.2386	0.12624				422	0.42194	0.31803	0.21919	0.10671				422	0.43707	0.29053	0.13264	0.06099				422	0.22185	0.16153	0.10288	0.05361				422	0.46886	0.2979	0.16259	0.08367				422	0.21573	0.17367	0.11637	0.07193
		420	0.79874	0.52641	0.26733	0.14125				420	0.65959	0.49766	0.34305	0.16709				420	0.50369	0.3338	0.15211	0.06986				420	0.38098	0.27953	0.1779	0.09193				420	0.51009	0.32417	0.17673	0.09107				420	0.36454	0.2861	0.19708	0.11369
		418	0.86652	0.57067	0.28949	0.15308				418	0.95481	0.7189	0.49426	0.23979				418	0.56585	0.3741	0.17021	0.07793				418	0.62036	0.4569	0.29078	0.14993				418	0.54331	0.34546	0.18824	0.09708				418	0.58634	0.45413	0.31827	0.17636
		416	0.91731	0.60395	0.30608	0.16228				416	1.26297	0.94556	0.64632	0.31184				416	0.62236	0.41066	0.18669	0.08562				416	0.93603	0.68921	0.43795	0.22478				416	0.57782	0.36777	0.20008	0.10335				416	0.8781	0.67375	0.47553	0.2576
		414	0.95991	0.63195	0.3201	0.16991				414	1.5023	1.11755	0.75857	0.36414				414	0.67139	0.44248	0.20095	0.09217				414	1.28414	0.9413	0.5947	0.30243				414	0.61824	0.39398	0.21376	0.11051				414	1.20166	0.91362	0.64464	0.34308
		412	1.00813	0.66377	0.33628	0.17833				412	1.58719	1.17713	0.796	0.38139				412	0.71202	0.46908	0.21283	0.09742				412	1.57536	1.14702	0.72013	0.36273				412	0.66463	0.42392	0.22963	0.11869				412	1.47713	1.1125	0.78369	0.4113
		410	1.07223	0.70631	0.35802	0.1894				410	1.49043	1.10744	0.74883	0.35978				410	0.74704	0.49236	0.22316	0.10214				410	1.70195	1.23532	0.77417	0.38695				410	0.71623	0.45691	0.24717	0.12775				410	1.61051	1.20417	0.84858	0.44204
		408	1.15443	0.76048	0.38563	0.20303				408	1.2677	0.94458	0.64042	0.30904				408	0.78226	0.5156	0.2335	0.10663				408	1.61362	1.17474	0.7392	0.36794				408	0.77311	0.49304	0.26653	0.13769				408	1.55259	1.15879	0.81934	0.42657
		406	1.25091	0.82373	0.41764	0.21899				406	1.01058	0.75384	0.5119	0.24741				406	0.82377	0.54277	0.24573	0.11195				406	1.37055	1.0028	0.6357	0.31599				406	0.8357	0.53282	0.2878	0.14858				406	1.34487	1.00615	0.71427	0.37367
		404	1.35801	0.89414	0.4531	0.23692				404	0.7873	0.58676	0.39805	0.19217				404	0.87586	0.57667	0.26115	0.119				404	1.0889	0.79879	0.50884	0.25284				404	0.90707	0.57793	0.31217	0.1612				404	1.08541	0.81402	0.57919	0.30525
		402	1.47573	0.97194	0.49217	0.25694				402	0.62113	0.46195	0.31298	0.15083				402	0.94264	0.62006	0.28097	0.12799				402	0.8454	0.61957	0.39524	0.19586				402	0.99481	0.6339	0.3425	0.17682				402	0.85043	0.63943	0.45348	0.24136
		400	1.59852	1.05296	0.53248	0.27756				400	0.50894	0.37792	0.25583	0.12309				400	1.03244	0.67887	0.30774	0.14012				400	0.66611	0.4865	0.30991	0.15332				400	1.10998	0.70782	0.38224	0.19748				400	0.67089	0.50606	0.35671	0.19216
		398	1.70077	1.11933	0.56468	0.29444				398	0.43613	0.32366	0.21907	0.10521				398	1.15636	0.75994	0.34487	0.15727				398	0.54486	0.39696	0.25224	0.12501				398	1.26067	0.80502	0.43456	0.22472				398	0.54688	0.41447	0.29034	0.15865
		396	1.72866	1.13744	0.57191	0.29931				396	0.38693	0.28711	0.1943	0.09329				396	1.31762	0.86555	0.39306	0.17939				396	0.46624	0.33924	0.21511	0.10691				396	1.43684	0.91768	0.49532	0.256				396	0.46593	0.35548	0.24736	0.13701
		394	1.63796	1.07987	0.54217	0.28552				394	0.3476	0.258	0.17482	0.08398				394	1.49107	0.97834	0.44369	0.2021				394	0.41415	0.30119	0.19077	0.09511				394	1.58586	1.01056	0.54475	0.28138				394	0.41203	0.31635	0.21898	0.12287
		392	1.45449	0.96181	0.48256	0.25626				392	0.30892	0.22939	0.15545	0.07465				392	1.60722	1.05341	0.47609	0.21616				392	0.37327	0.27151	0.17182	0.08578				392	1.61929	1.03039	0.55559	0.28718				392	0.37057	0.28623	0.19716	0.11198
		390	1.24554	0.82485	0.41351	0.22113				390	0.26793	0.19907	0.1348	0.06468				390	1.5928	1.04677	0.47256	0.2139				390	0.33338	0.24241	0.15361	0.07674				390	1.50513	0.95999	0.51965	0.26923				390	0.33144	0.25765	0.17661	0.10166
		388	1.05353	0.69782	0.34923	0.18793				388	0.2264	0.16813	0.11393	0.05457				388	1.45681	0.96256	0.43538	0.19678				388	0.29017	0.21114	0.13412	0.06707				388	1.31189	0.83847	0.45589	0.2366				388	0.29006	0.22723	0.15485	0.09072
		386	0.89392	0.59185	0.29586	0.15995				386	0.18859	0.13989	0.09499	0.04544				386	1.27052	0.84276	0.38176	0.17239				386	0.2457	0.17878	0.11379	0.0571				386	1.1128	0.7113	0.38758	0.20129				386	0.2475	0.19616	0.13246	0.07955
		384	0.76895	0.50868	0.25415	0.13786				384	0.15826	0.11746	0.07976	0.03796				384	1.08978	0.72389	0.32795	0.14799				384	0.20525	0.14925	0.09518	0.04798				384	0.9424	0.60172	0.32803	0.17014				384	0.20845	0.1674	0.11196	0.06909
		382	0.67248	0.44473	0.2221	0.12102				382	0.13673	0.10147	0.06884	0.03263				382	0.93392	0.62146	0.28127	0.12693				382	0.17306	0.12578	0.08036	0.04059				382	0.80675	0.51413	0.28043	0.14532				382	0.17639	0.1439	0.09515	0.06069
		380	0.59828	0.39579	0.1977	0.10814				380	0.12312	0.09129	0.06194	0.02918				380	0.80876	0.53881	0.24392	0.11007				380	0.15028	0.10913	0.06982	0.03545				380	0.70209	0.44671	0.24379	0.12611				380	0.15311	0.12706	0.08279	0.05464
		378	0.53992	0.35709	0.17858	0.09811				378	0.11537	0.08553	0.05811	0.02727				378	0.71115	0.47401	0.21464	0.09702				378	0.13571	0.0983	0.06287	0.03231				378	0.62143	0.39493	0.2158	0.11144				378	0.13783	0.11601	0.07466	0.05065
		376	0.4915	0.32526	0.16276	0.09011				376	0.1115	0.08286	0.05654	0.02637				376	0.63452	0.4226	0.19121	0.08666				376	0.12697	0.09184	0.05875	0.03034				376	0.55684	0.35366	0.19277	0.09966				376	0.12855	0.1084	0.06949	0.04749
		374	0.45088	0.29884	0.14958	0.08324				374	0.10972	0.08164	0.05568	0.02607				374	0.57238	0.38134	0.17245	0.07857				374	0.12233	0.08838	0.05659	0.02924				374	0.50323	0.31983	0.17463	0.09031				374	0.12336	0.10444	0.06696	0.04624
		372	0.41586	0.27554	0.13821	0.07719				372	0.10915	0.08119	0.05534	0.02579				372	0.51826	0.34555	0.15666	0.07121				372	0.11942	0.08631	0.05517	0.02839				372	0.45621	0.29007	0.15887	0.08203				372	0.12038	0.10235	0.06542	0.04548
		370	0.3867	0.25599	0.12873	0.07205				370	0.10859	0.08089	0.05513	0.02566				370	0.47076	0.31426	0.14246	0.065				370	0.11808	0.08537	0.05465	0.02834				370	0.41506	0.26348	0.14449	0.07438				370	0.11825	0.10085	0.06436	0.04487
		368	0.36253	0.24044	0.12079	0.06801				368	0.10778	0.08037	0.05485	0.02545				368	0.42952	0.28716	0.13032	0.05976				368	0.1172	0.0846	0.05429	0.02815				368	0.38143	0.24169	0.13263	0.06861				368	0.11695	0.09979	0.0637	0.04477
		366	0.34236	0.22743	0.11444	0.06461				366	0.10641	0.07942	0.05417	0.02507				366	0.39475	0.26421	0.12	0.05502				366	0.11566	0.08329	0.05326	0.02751				366	0.35321	0.22371	0.12303	0.06348				366	0.11494	0.09872	0.06266	0.04439
		364	0.3253	0.21616	0.10909	0.06198				364	0.10474	0.07812	0.05313	0.02493				364	0.36677	0.24586	0.11188	0.05169				364	0.11416	0.08253	0.05284	0.02757				364	0.33042	0.2092	0.11513	0.05919				364	0.113	0.0973	0.06157	0.04378
		362	0.31061	0.20649	0.10432	0.05963				362	0.10269	0.07676	0.05248	0.02484				362	0.34347	0.23068	0.10515	0.04877				362	0.11244	0.08132	0.05208	0.02732				362	0.31181	0.19746	0.10874	0.05585				362	0.11066	0.09584	0.06038	0.04324
		360	0.29711	0.19749	0.0998	0.05726				360	0.09997	0.07452	0.05124	0.02403				360	0.32374	0.21765	0.09919	0.04603				360	0.10989	0.07938	0.05087	0.0265				360	0.29601	0.18758	0.10331	0.05311				360	0.10817	0.09404	0.05911	0.04275
		358	0.28478	0.18946	0.09581	0.05543				358	0.09671	0.07255	0.04979	0.02338				358	0.30634	0.2061	0.09403	0.04367				358	0.10681	0.07702	0.04939	0.02581				358	0.28192	0.17845	0.09814	0.05068				358	0.10528	0.09185	0.05781	0.04217
		356	0.273	0.18196	0.09201	0.05363				356	0.09355	0.07024	0.04825	0.0226				356	0.29055	0.19538	0.08922	0.04114				356	0.10346	0.07465	0.04779	0.02499				356	0.2691	0.17021	0.09388	0.04838				356	0.10213	0.08993	0.05615	0.04132
		354	0.26143	0.17464	0.08826	0.05182				354	0.09041	0.06767	0.04683	0.02194				354	0.27639	0.18615	0.08512	0.03957				354	0.10011	0.07271	0.0465	0.02433				354	0.25723	0.16297	0.09015	0.04634				354	0.09877	0.08777	0.05467	0.04075
		352	0.25063	0.16727	0.08459	0.0499				352	0.08736	0.06579	0.04536	0.02153				352	0.26264	0.17723	0.08124	0.03796				352	0.09711	0.07018	0.04501	0.02362				352	0.24611	0.15607	0.08642	0.04434				352	0.09576	0.0855	0.05301	0.04022
		350	0.24035	0.16071	0.08148	0.04832				350	0.08507	0.06422	0.04441	0.02101				350	0.24959	0.16916	0.07764	0.03623				350	0.09445	0.06808	0.04376	0.02321				350	0.23531	0.14921	0.08257	0.0423				350	0.09301	0.08351	0.0519	0.0396
		348	0.23076	0.15425	0.07855	0.04665				348	0.08296	0.06276	0.0437	0.02043				348	0.23692	0.16051	0.07351	0.03435				348	0.09188	0.06632	0.0426	0.02271				348	0.2255	0.14281	0.0793	0.04069				348	0.09064	0.08166	0.05062	0.03912
		346	0.2218	0.14834	0.07597	0.04532				346	0.08084	0.06145	0.0432	0.02054				346	0.22484	0.15263	0.07032	0.03309				346	0.0897	0.06483	0.04149	0.02229				346	0.21606	0.13729	0.07646	0.03904				346	0.08852	0.08047	0.04977	0.03879
		344	0.21264	0.14222	0.07286	0.04359				344	0.07834	0.05944	0.04219	0.02021				344	0.21289	0.14504	0.0666	0.03129				344	0.08722	0.06303	0.04024	0.02135				344	0.20721	0.1315	0.07328	0.03747				344	0.08594	0.07913	0.04867	0.03835
		342	0.20371	0.13661	0.07009	0.04233				342	0.07627	0.05786	0.04121	0.02011				342	0.20167	0.13755	0.06324	0.02976				342	0.08463	0.06097	0.03919	0.02096				342	0.19939	0.12612	0.07048	0.03622				342	0.08329	0.07754	0.04764	0.03788
		340	0.19529	0.13145	0.06746	0.04123				340	0.07378	0.05647	0.04088	0.02009				340	0.19134	0.13071	0.0603	0.0288				340	0.08195	0.05921	0.0381	0.02056				340	0.1914	0.12127	0.06765	0.03472				340	0.08052	0.07591	0.04598	0.03744
		338	0.18758	0.12616	0.06483	0.0401				338	0.07181	0.05534	0.04056	0.02				338	0.18103	0.12369	0.05706	0.02749				338	0.07872	0.05702	0.0365	0.01979				338	0.1835	0.11664	0.0653	0.03337				338	0.07812	0.07411	0.04525	0.03717
		336	0.18102	0.12167	0.06239	0.03901				336	0.07037	0.05426	0.04035	0.02046				336	0.17182	0.1178	0.05446	0.02614				336	0.07604	0.05468	0.03526	0.01909				336	0.17616	0.11196	0.06264	0.03185				336	0.07509	0.07225	0.04378	0.0362
		334	0.17485	0.11753	0.06086	0.03801				334	0.06911	0.05382	0.04022	0.02079				334	0.16358	0.11279	0.05231	0.02535				334	0.07385	0.05329	0.03468	0.0189				334	0.16984	0.10814	0.06047	0.031				334	0.07278	0.0713	0.04274	0.03612
		332	0.16945	0.11408	0.05949	0.03754				332	0.06801	0.05362	0.04028	0.02043				332	0.15609	0.10768	0.05001	0.02433				332	0.07206	0.05177	0.03349	0.01838				332	0.164	0.10466	0.05872	0.03032				332	0.07095	0.0702	0.04223	0.03627
		330	0.16546	0.11179	0.05792	0.03705				330	0.0679	0.05325	0.04073	0.02029				330	0.14999	0.1037	0.04814	0.02341				330	0.07082	0.05082	0.03269	0.018				330	0.15903	0.10159	0.05694	0.02908				330	0.06979	0.06964	0.04169	0.03643
		328	0.16218	0.1097	0.05679	0.0362				328	0.06762	0.05314	0.04024	0.02015				328	0.14525	0.10068	0.04691	0.02278				328	0.07016	0.05067	0.03238	0.01817				328	0.15496	0.09926	0.05551	0.02849				328	0.06882	0.06942	0.04129	0.0368
		326	0.15972	0.10847	0.05635	0.03617				326	0.06782	0.05355	0.04076	0.02074				326	0.14147	0.09817	0.0456	0.02251				326	0.06979	0.05044	0.0321	0.01838				326	0.15158	0.09671	0.05453	0.02765				326	0.06819	0.06973	0.04095	0.03676
		324	0.15816	0.10674	0.05557	0.03565				324	0.06788	0.05334	0.04071	0.02012				324	0.1382	0.09617	0.04465	0.02198				324	0.06973	0.05046	0.03216	0.01821				324	0.14939	0.0954	0.05337	0.02742				324	0.06835	0.07005	0.04123	0.03695
		322	0.15667	0.10578	0.05505	0.03596				322	0.06761	0.05263	0.0403	0.01949				322	0.13565	0.09448	0.04358	0.02193				322	0.06995	0.05017	0.03234	0.01784				322	0.14804	0.09434	0.05292	0.0272				322	0.06834	0.07019	0.0417	0.03707
		320	0.15647	0.10588	0.05566	0.03637				320	0.06861	0.05395	0.04069	0.01981				320	0.13399	0.0936	0.04345	0.02199				320	0.07013	0.05049	0.03199	0.01813				320	0.14651	0.09396	0.05276	0.02707				320	0.06818	0.07059	0.04217	0.0374
		318	0.15611	0.10555	0.05536	0.03626				318	0.06987	0.05457	0.04162	0.02043				318	0.13379	0.09338	0.04378	0.02167				318	0.07143	0.05149	0.03303	0.01863				318	0.14673	0.09423	0.05304	0.0269				318	0.06918	0.07185	0.04307	0.03826
		316	0.15667	0.10512	0.05513	0.03632				316	0.07103	0.05569	0.04277	0.0211				316	0.13979	0.09597	0.04428	0.0214				316	0.07137	0.05145	0.03339	0.0182				316	0.14726	0.09425	0.05391	0.02649				316	0.0698	0.07403	0.04355	0.03985
		314	0.15778	0.10572	0.05568	0.03672				314	0.07232	0.05667	0.04375	0.02145				314	0.14244	0.09748	0.0446	0.02156				314	0.07236	0.05216	0.03387	0.01847				314	0.1483	0.09493	0.05439	0.0267				314	0.07062	0.07582	0.04451	0.04105
		312	0.15937	0.10689	0.05649	0.03712				312	0.07366	0.05795	0.04476	0.02178				312	0.14409	0.09858	0.04512	0.02187				312	0.07412	0.05357	0.03471	0.01893				312	0.14995	0.09619	0.05495	0.02689				312	0.0717	0.07757	0.04575	0.04197
		310	0.1615	0.10812	0.05706	0.03765				310	0.07529	0.05955	0.04622	0.02221				310	0.14651	0.10022	0.04584	0.02242				310	0.07637	0.05527	0.03559	0.01963				310	0.15201	0.09784	0.05569	0.02723				310	0.07304	0.07939	0.04708	0.04328
		308	0.16398	0.10953	0.05811	0.03812				308	0.07673	0.0609	0.04754	0.02261				308	0.14909	0.10188	0.04659	0.02272				308	0.07864	0.05688	0.03671	0.02015				308	0.15424	0.09997	0.05658	0.02777				308	0.07456	0.08133	0.04859	0.04477
		306	0.16634	0.11099	0.05919	0.03873				306	0.07787	0.06198	0.04835	0.0227				306	0.15134	0.10331	0.04721	0.02306				306	0.08067	0.05837	0.0377	0.02067				306	0.15632	0.10202	0.05747	0.0282				306	0.07555	0.08323	0.05019	0.04636
		304	0.16851	0.11217	0.06016	0.0393				304	0.07865	0.06279	0.04904	0.02264				304	0.15303	0.10427	0.0477	0.02343				304	0.08243	0.05951	0.03849	0.02095				304	0.15798	0.10391	0.05823	0.02873				304	0.07623	0.08501	0.05151	0.04775
		302	0.16981	0.11307	0.06078	0.03982				302	0.07844	0.06285	0.04873	0.02158				302	0.15387	0.10488	0.048	0.02364				302	0.08366	0.06054	0.03905	0.02141				302	0.1587	0.10507	0.05855	0.02884				302	0.07646	0.08623	0.05247	0.04871
		300	0.17082	0.11349	0.06139	0.04006				300	0.07683	0.06125	0.04695	0.01909				300	0.15342	0.10471	0.04792	0.0236				300	0.08415	0.06089	0.03945	0.02179				300	0.15852	0.10538	0.05858	0.02871				300	0.07589	0.0869	0.05292	0.04933

## Sheet: Supplementary Fig. 9
Supplementary Fig. 9
			(S)-PTC-1(2H)	(R)-PTC-1(2H)
		Wavelength (nm)	[θ]/106 mdeg M-1cm-1	[θ]/106 mdeg M-1cm-1
		800	4.0266	2.68169
		799.9	3.79126	2.45811
		799.8	3.8972	2.49939
		799.7	3.97295	2.63009
		799.6	3.92826	2.59843
		799.5	3.89055	2.57389
		799.4	3.91595	2.36737
		799.3	3.7217	2.21191
		799.2	3.60204	2.35801
		799.1	3.59385	2.16311
		799	3.41411	2.07544
		798.9	3.66258	2.00028
		798.8	3.71148	2.04089
		798.7	3.64127	1.93633
		798.6	3.56198	2.12108
		798.5	3.48013	2.14474
		798.4	3.40573	2.26737
		798.3	3.15155	2.15286
		798.2	3.38672	2.27532
		798.1	3.44484	2.36755
		798	3.37366	2.17814
		797.9	3.48131	2.23304
		797.8	3.64676	2.35387
		797.7	3.74385	2.18805
		797.6	3.90583	2.09139
		797.5	3.94112	2.08098
		797.4	3.85192	1.97033
		797.3	4.18948	2.2974
		797.2	3.99597	2.4972
		797.1	4.19197	2.51679
		797	4.05552	2.57832
		796.9	4.09111	2.47949
		796.8	4.14599	2.58889
		796.7	4.09893	2.38597
		796.6	4.28433	2.47998
		796.5	4.25387	2.46356
		796.4	4.3244	2.38108
		796.3	4.35209	2.7527
		796.2	4.25234	2.68524
		796.1	4.10484	2.65309
		796	3.82068	2.6461
		795.9	3.82707	2.58028
		795.8	4.07472	2.64116
		795.7	3.90745	2.47825
		795.6	3.92699	2.28127
		795.5	3.73022	2.07958
		795.4	3.99947	2.18469
		795.3	3.79732	2.00708
		795.2	3.63283	1.98793
		795.1	3.67926	1.8714
		795	3.69516	2.07008
		794.9	3.83958	1.892
		794.8	4.06173	1.94625
		794.7	4.00353	1.88044
		794.6	4.08386	2.00195
		794.5	4.09365	2.04501
		794.4	4.1222	2.34484
		794.3	4.16357	2.08124
		794.2	4.02732	2.12527
		794.1	3.98454	2.22034
		794	4.0189	2.17637
		793.9	4.31245	2.1088
		793.8	4.44002	2.34298
		793.7	4.14168	2.44907
		793.6	4.2769	2.70081
		793.5	3.96333	2.40305
		793.4	3.63167	2.00249
		793.3	3.46587	2.21162
		793.2	3.47422	2.32594
		793.1	3.37296	2.12802
		793	3.18534	2.13575
		792.9	3.07895	2.06591
		792.8	2.99655	1.97879
		792.7	3.08777	1.91768
		792.6	2.85881	1.92422
		792.5	2.99474	1.76778
		792.4	3.05229	1.7548
		792.3	2.98416	1.57142
		792.2	2.99947	1.52698
		792.1	3.08012	1.49215
		792	3.19626	1.71863
		791.9	3.41743	1.76263
		791.8	3.15237	1.47782
		791.7	3.40482	1.6019
		791.6	3.30968	1.50897
		791.5	3.26199	1.42109
		791.4	3.38339	1.56814
		791.3	3.7452	1.72798
		791.2	3.72267	1.58153
		791.1	3.68822	1.34594
		791	3.61259	1.28186
		790.9	3.4512	1.03799
		790.8	3.59551	1.22086
		790.7	3.56906	0.98979
		790.6	3.44129	0.97399
		790.5	3.58047	1.10877
		790.4	3.67953	1.22928
		790.3	3.50462	1.07811
		790.2	3.43228	1.09853
		790.1	3.30956	1.18086
		790	3.39225	1.21629
		789.9	3.54289	1.40327
		789.8	3.42864	1.37495
		789.7	3.26125	1.62216
		789.6	3.14634	1.55268
		789.5	2.90077	1.41446
		789.4	3.09593	1.3562
		789.3	3.10416	1.49006
		789.2	3.1129	1.38613
		789.1	3.16468	1.34172
		789	3.05396	1.22085
		788.9	3.07233	1.4605
		788.8	3.08665	1.30555
		788.7	3.1221	1.19344
		788.6	3.16485	1.10313
		788.5	2.93597	1.02551
		788.4	3.2819	1.27716
		788.3	3.46585	1.31778
		788.2	3.54598	1.523
		788.1	3.4961	1.56359
		788	3.61063	1.69655
		787.9	3.74189	1.72726
		787.8	3.89427	1.73184
		787.7	3.87042	1.89949
		787.6	4.04903	2.16672
		787.5	4.06031	2.2149
		787.4	4.05705	2.41803
		787.3	3.94328	2.46853
		787.2	3.7867	2.40994
		787.1	3.67711	2.36551
		787	3.60707	1.99808
		786.9	3.7334	2.1138
		786.8	3.78949	1.9276
		786.7	3.78681	1.77867
		786.6	3.74424	1.67252
		786.5	3.72746	1.74995
		786.4	3.47067	1.65176
		786.3	3.44299	1.55726
		786.2	3.41961	1.47958
		786.1	3.31509	1.10872
		786	3.4148	1.00103
		785.9	3.66875	1.21598
		785.8	3.71945	1.29489
		785.7	3.62921	1.02378
		785.6	3.5044	1.16828
		785.5	3.34528	1.12522
		785.4	3.26991	1.17821
		785.3	3.28423	1.16584
		785.2	3.27336	1.24063
		785.1	3.37139	0.99383
		785	3.10396	1.08865
		784.9	3.02441	1.2532
		784.8	3.10767	1.39365
		784.7	3.00105	1.36054
		784.6	2.91843	1.24026
		784.5	3.05508	1.49051
		784.4	2.98876	1.62157
		784.3	3.26644	1.90306
		784.2	3.1445	1.78282
		784.1	3.35615	1.93901
		784	3.5419	1.87422
		783.9	3.33127	1.6502
		783.8	3.32756	1.86408
		783.7	3.29242	2.08301
		783.6	3.327	2.11472
		783.5	3.2273	2.01247
		783.4	3.28473	1.97329
		783.3	3.40569	1.77139
		783.2	3.36069	1.78614
		783.1	3.54103	1.71701
		783	3.52451	1.58055
		782.9	3.50135	1.56736
		782.8	3.65275	1.66088
		782.7	3.90052	1.84824
		782.6	3.96786	1.5975
		782.5	4.04805	1.62904
		782.4	3.96844	1.6004
		782.3	3.77792	1.63305
		782.2	3.85319	1.28641
		782.1	3.93497	1.3066
		782	4.25252	1.50064
		781.9	4.36583	1.50231
		781.8	4.3804	1.54365
		781.7	4.50268	1.56203
		781.6	4.47742	1.60726
		781.5	4.67409	1.74424
		781.4	4.75255	1.73943
		781.3	4.76969	1.83312
		781.2	4.52214	1.77593
		781.1	4.20026	1.77337
		781	4.33948	1.83366
		780.9	4.49279	1.66609
		780.8	4.46908	1.61757
		780.7	4.43331	1.6547
		780.6	4.30696	1.4451
		780.5	4.21129	1.16021
		780.4	4.03322	1.03796
		780.3	3.89389	1.0872
		780.2	3.80491	1.21473
		780.1	3.76164	1.36656
		780	3.74225	1.4731
		779.9	3.75141	1.4149
		779.8	3.69941	1.46474
		779.7	3.7015	1.10567
		779.6	3.65004	1.19624
		779.5	3.7547	1.30013
		779.4	3.84327	1.59133
		779.3	3.80292	1.76915
		779.2	3.77313	1.72459
		779.1	3.71692	1.62292
		779	3.63645	1.67398
		778.9	3.69334	1.69048
		778.8	3.72107	1.71767
		778.7	3.84731	1.9404
		778.6	3.92646	1.83973
		778.5	3.76143	1.87015
		778.4	3.73118	1.87122
		778.3	3.95813	2.13312
		778.2	3.78776	2.02733
		778.1	3.6256	2.09538
		778	3.76403	2.06452
		777.9	3.90057	2.34944
		777.8	4.08415	2.50087
		777.7	4.27742	2.5509
		777.6	4.46817	2.46459
		777.5	4.61429	2.72237
		777.4	4.59615	2.65151
		777.3	4.56571	2.65559
		777.2	4.43331	2.73311
		777.1	4.48131	2.60172
		777	4.4254	2.58208
		776.9	4.72493	2.63811
		776.8	4.87856	2.72978
		776.7	4.81152	2.83515
		776.6	4.6837	2.82847
		776.5	4.60023	2.91835
		776.4	4.7296	2.82964
		776.3	4.62857	2.84127
		776.2	4.6544	2.92592
		776.1	4.56616	3.09933
		776	4.50349	3.17371
		775.9	4.4826	3.15155
		775.8	4.5231	3.15852
		775.7	4.62638	3.16239
		775.6	4.62888	3.10158
		775.5	4.66341	3.25584
		775.4	4.72318	3.20498
		775.3	4.78756	3.35949
		775.2	4.87766	3.65905
		775.1	4.88809	3.64922
		775	4.8966	3.6777
		774.9	5.02129	3.74562
		774.8	5.15644	3.71477
		774.7	5.15298	3.64349
		774.6	5.11264	3.71706
		774.5	5.17447	3.97426
		774.4	5.01436	3.96466
		774.3	5.02229	3.89449
		774.2	5.0633	3.87306
		774.1	5.14043	3.99349
		774	5.23898	4.02781
		773.9	5.1721	4.17141
		773.8	5.08203	4.10024
		773.7	4.88466	4.05338
		773.6	4.79828	4.03581
		773.5	4.67109	4.01711
		773.4	4.70498	4.0352
		773.3	4.69632	3.96259
		773.2	4.62642	3.97875
		773.1	4.69372	4.00674
		773	4.81652	3.99327
		772.9	4.88029	3.94366
		772.8	4.84246	3.76826
		772.7	4.37797	3.56215
		772.6	4.29238	3.68063
		772.5	4.26226	3.57721
		772.4	4.18631	3.56402
		772.3	4.14702	3.56551
		772.2	4.04192	3.5709
		772.1	4.0472	3.54692
		772	4.06797	3.40576
		771.9	4.07772	3.20865
		771.8	4.02832	3.16933
		771.7	3.94394	3.0828
		771.6	3.93188	2.90868
		771.5	4.04754	2.93978
		771.4	3.87729	2.8153
		771.3	3.89713	2.74879
		771.2	3.97183	2.82035
		771.1	3.88332	2.74568
		771	3.98064	2.74844
		770.9	4.01531	2.86091
		770.8	3.96128	2.69668
		770.7	4.00297	2.77046
		770.6	4.01636	2.86859
		770.5	4.02164	2.91458
		770.4	3.99056	2.87793
		770.3	4.03003	2.82624
		770.2	4.06068	2.97216
		770.1	4.00743	3.00775
		770	4.07764	2.95369
		769.9	3.96329	2.93495
		769.8	4.13851	3.08261
		769.7	4.14647	3.07964
		769.6	4.1061	2.93956
		769.5	4.09481	2.87367
		769.4	3.93234	2.75014
		769.3	3.89445	2.78028
		769.2	3.74785	2.65581
		769.1	3.72052	2.34363
		769	3.77891	2.50444
		768.9	3.99276	2.60244
		768.8	3.90375	2.63583
		768.7	3.86574	2.64424
		768.6	3.86436	2.58925
		768.5	3.71585	2.35023
		768.4	3.63652	2.35577
		768.3	3.6787	2.43703
		768.2	3.70294	2.46267
		768.1	3.84427	2.38917
		768	3.85861	2.32236
		767.9	3.75759	2.30027
		767.8	3.69452	2.17055
		767.7	3.54533	2.01335
		767.6	3.49714	1.88531
		767.5	3.38313	1.77458
		767.4	3.33964	1.71862
		767.3	3.40899	1.76425
		767.2	3.32765	1.63596
		767.1	3.21129	1.66431
		767	3.26678	1.71357
		766.9	3.40815	1.84149
		766.8	3.29168	1.68139
		766.7	3.27881	1.59932
		766.6	3.32258	1.63054
		766.5	3.29885	1.65568
		766.4	2.99997	1.44661
		766.3	2.97945	1.38478
		766.2	2.9536	1.40719
		766.1	2.8091	1.26058
		766	2.75908	1.3512
		765.9	2.74768	1.38188
		765.8	2.80724	1.39233
		765.7	2.79546	1.37385
		765.6	2.71227	1.30625
		765.5	2.62725	1.32814
		765.4	2.65143	1.32021
		765.3	2.72185	1.34051
		765.2	2.84072	1.37792
		765.1	2.82965	1.48799
		765	2.94388	1.49233
		764.9	2.85402	1.4405
		764.8	2.88813	1.42688
		764.7	2.92466	1.43206
		764.6	2.84568	1.38024
		764.5	2.90731	1.55406
		764.4	2.96843	1.58361
		764.3	3.19248	1.63866
		764.2	3.34964	1.67363
		764.1	3.41362	1.787
		764	3.49998	1.7376
		763.9	3.58042	1.76851
		763.8	3.77675	1.77566
		763.7	3.853	1.91972
		763.6	3.81319	2.03757
		763.5	3.98144	2.23269
		763.4	4.05776	2.14516
		763.3	4.12536	2.27368
		763.2	4.11475	2.41773
		763.1	4.21876	2.53636
		763	4.34051	2.68012
		762.9	4.43049	2.61692
		762.8	4.44006	2.54847
		762.7	4.51492	2.58284
		762.6	4.30177	2.45474
		762.5	4.26419	2.33416
		762.4	4.1583	2.2715
		762.3	4.20028	2.26202
		762.2	4.09353	2.11908
		762.1	3.97313	2.05975
		762	3.97224	2.0452
		761.9	3.92876	1.88923
		761.8	3.86429	1.71817
		761.7	3.88581	1.80855
		761.6	3.84193	1.73412
		761.5	3.8215	1.80926
		761.4	3.82929	1.86991
		761.3	3.92587	1.99111
		761.2	3.87337	1.93187
		761.1	3.86671	1.85111
		761	3.97922	1.87049
		760.9	3.8572	2.0189
		760.8	3.91043	2.08461
		760.7	3.80469	2.0011
		760.6	3.84462	2.01568
		760.5	3.93436	1.96319
		760.4	3.91032	1.77507
		760.3	3.92453	1.90798
		760.2	3.85969	1.80402
		760.1	3.83898	1.64646
		760	3.85937	1.53744
		759.9	3.90164	1.56888
		759.8	3.73861	1.56752
		759.7	3.77567	1.50085
		759.6	3.79567	1.50597
		759.5	3.82484	1.67368
		759.4	3.93643	1.84252
		759.3	4.03356	1.962
		759.2	4.06639	1.88773
		759.1	4.07118	1.96109
		759	3.98091	1.95225
		758.9	4.12832	1.99267
		758.8	3.98805	2.03302
		758.7	3.87763	1.9615
		758.6	3.96813	2.05925
		758.5	3.97756	2.123
		758.4	3.98088	2.15414
		758.3	4.18403	2.10487
		758.2	4.09335	2.15185
		758.1	4.10668	2.17204
		758	4.18637	2.31989
		757.9	4.14865	2.21275
		757.8	3.98992	2.11197
		757.7	4.04657	2.1673
		757.6	3.86189	2.16966
		757.5	3.88303	2.16603
		757.4	4.04004	2.14786
		757.3	4.00704	2.07239
		757.2	3.90796	2.00627
		757.1	3.81617	1.88034
		757	3.77373	1.86637
		756.9	3.69931	1.8153
		756.8	3.80119	1.99223
		756.7	3.80272	1.97948
		756.6	3.7782	1.96426
		756.5	3.84257	1.95441
		756.4	3.82265	2.10495
		756.3	3.90699	2.29447
		756.2	3.85896	2.22168
		756.1	3.79978	2.22404
		756	3.8634	2.30348
		755.9	3.75467	2.27264
		755.8	3.75001	2.42107
		755.7	3.79351	2.36822
		755.6	3.8118	2.31358
		755.5	3.75332	2.31295
		755.4	3.72981	2.38313
		755.3	3.6439	2.28717
		755.2	3.61515	2.24558
		755.1	3.63594	2.1656
		755	3.65516	2.19859
		754.9	3.47925	2.15092
		754.8	3.46252	2.12506
		754.7	3.44498	2.07833
		754.6	3.4519	2.10472
		754.5	3.47941	2.29943
		754.4	3.56343	2.23195
		754.3	3.55848	2.29079
		754.2	3.66931	2.41375
		754.1	3.66116	2.46693
		754	3.71983	2.59529
		753.9	3.6647	2.54533
		753.8	3.60154	2.49382
		753.7	3.64597	2.46431
		753.6	3.7309	2.50263
		753.5	3.60632	2.41092
		753.4	3.67099	2.2905
		753.3	3.51069	2.1554
		753.2	3.53741	2.23902
		753.1	3.55764	2.36981
		753	3.46343	2.33136
		752.9	3.58065	2.36577
		752.8	3.54861	2.31141
		752.7	3.57008	2.34893
		752.6	3.62834	2.36
		752.5	3.70922	2.5763
		752.4	3.69469	2.47505
		752.3	3.75375	2.50448
		752.2	3.76677	2.618
		752.1	3.79063	2.72849
		752	3.69282	2.86597
		751.9	3.61566	2.80333
		751.8	3.54759	2.79179
		751.7	3.66453	2.82911
		751.6	3.78659	2.9117
		751.5	3.85236	2.86534
		751.4	3.71826	2.61895
		751.3	3.6954	2.55223
		751.2	3.58483	2.5798
		751.1	3.55402	2.6243
		751	3.52792	2.51756
		750.9	3.34024	2.44588
		750.8	3.36924	2.45301
		750.7	3.41367	2.42805
		750.6	3.42213	2.42978
		750.5	3.39518	2.44037
		750.4	3.26294	2.34477
		750.3	3.24239	2.49759
		750.2	3.3331	2.51109
		750.1	3.29844	2.37675
		750	3.33333	2.20093
		749.9	3.29138	2.19278
		749.8	3.3465	2.16593
		749.7	3.44749	2.03307
		749.6	3.4644	2.01358
		749.5	3.37337	1.93451
		749.4	3.29955	1.91801
		749.3	3.28882	1.9185
		749.2	3.2743	1.92431
		749.1	3.20783	2.01143
		749	3.30685	1.91878
		748.9	3.30094	1.87894
		748.8	3.44403	1.88277
		748.7	3.32695	1.87023
		748.6	3.32812	1.79835
		748.5	3.19736	1.67983
		748.4	3.10218	1.65361
		748.3	3.0166	1.59939
		748.2	2.9516	1.46402
		748.1	3.03036	1.52207
		748	2.93096	1.57021
		747.9	2.74154	1.49039
		747.8	2.7877	1.59024
		747.7	2.68001	1.51339
		747.6	2.59481	1.48388
		747.5	2.55874	1.45515
		747.4	2.46791	1.3644
		747.3	2.50469	1.33356
		747.2	2.49917	1.25142
		747.1	2.57109	1.33499
		747	2.437	1.29436
		746.9	2.37554	1.25753
		746.8	2.39336	1.26352
		746.7	2.52135	1.2985
		746.6	2.5104	1.38021
		746.5	2.56938	1.34704
		746.4	2.52215	1.28714
		746.3	2.50421	1.2843
		746.2	2.4516	1.32421
		746.1	2.45648	1.36398
		746	2.39522	1.36543
		745.9	2.4501	1.34711
		745.8	2.49398	1.32457
		745.7	2.64337	1.4196
		745.6	2.5193	1.2852
		745.5	2.53917	1.41146
		745.4	2.52293	1.52606
		745.3	2.5606	1.51632
		745.2	2.58898	1.52745
		745.1	2.63323	1.5481
		745	2.64674	1.5996
		744.9	2.76782	1.65821
		744.8	2.6245	1.5099
		744.7	2.75969	1.52428
		744.6	2.78472	1.56424
		744.5	2.77638	1.52545
		744.4	2.72525	1.45219
		744.3	2.64368	1.34645
		744.2	2.67497	1.341
		744.1	2.7968	1.40303
		744	2.74217	1.16479
		743.9	2.68927	1.1281
		743.8	2.64622	1.03039
		743.7	2.71853	0.98938
		743.6	2.73885	0.96979
		743.5	2.74445	0.95984
		743.4	2.60965	0.93678
		743.3	2.51157	0.92342
		743.2	2.45502	0.84018
		743.1	2.53954	0.93688
		743	2.54803	0.85591
		742.9	2.58922	0.90665
		742.8	2.61321	0.89179
		742.7	2.69723	0.91817
		742.6	2.65969	0.97024
		742.5	2.71189	0.90215
		742.4	2.73023	0.94098
		742.3	2.67004	0.88044
		742.2	2.75422	0.95056
		742.1	2.79117	0.89451
		742	2.75682	0.8518
		741.9	2.84717	0.8937
		741.8	2.89178	0.9401
		741.7	2.7473	0.70827
		741.6	2.70037	0.72782
		741.5	2.68471	0.86539
		741.4	2.725	0.94118
		741.3	2.74527	1.02501
		741.2	2.80738	1.01599
		741.1	2.71879	0.93876
		741	2.84342	0.94504
		740.9	2.81948	0.85501
		740.8	2.71287	0.85652
		740.7	2.75141	1.00889
		740.6	2.63917	0.94599
		740.5	2.62941	0.97796
		740.4	2.64993	1.07998
		740.3	2.68984	1.22436
		740.2	2.80139	1.29064
		740.1	2.83022	1.22604
		740	2.81881	1.38284
		739.9	2.89406	1.4677
		739.8	2.95994	1.49965
		739.7	2.91434	1.47334
		739.6	2.9028	1.39157
		739.5	3.03773	1.44395
		739.4	3.05429	1.35851
		739.3	3.16166	1.39543
		739.2	3.19069	1.39813
		739.1	3.05961	1.29352
		739	3.1715	1.40191
		738.9	3.08839	1.22578
		738.8	3.24464	1.34513
		738.7	3.21922	1.29535
		738.6	3.07351	1.2945
		738.5	3.02566	1.30807
		738.4	2.97608	1.297
		738.3	2.95614	1.31229
		738.2	3.03561	1.39637
		738.1	3.02566	1.41635
		738	3.05926	1.36784
		737.9	3.07081	1.36823
		737.8	3.03578	1.34613
		737.7	3.18112	1.28355
		737.6	3.17582	1.25881
		737.5	3.04915	1.25888
		737.4	3.17597	1.30106
		737.3	3.14114	1.21244
		737.2	3.13743	1.06484
		737.1	3.09409	1.12488
		737	3.09805	1.33136
		736.9	3.03989	1.29872
		736.8	2.99328	1.22984
		736.7	3.04069	1.31258
		736.6	3.118	1.3351
		736.5	2.99777	1.3459
		736.4	2.94042	1.33263
		736.3	2.96401	1.39274
		736.2	2.86066	1.30697
		736.1	2.92505	1.43636
		736	3.00244	1.6138
		735.9	2.94811	1.58152
		735.8	2.77462	1.68657
		735.7	2.73915	1.66109
		735.6	2.81137	1.56895
		735.5	2.69583	1.54522
		735.4	2.74925	1.59543
		735.3	2.84135	1.67671
		735.2	2.81138	1.64636
		735.1	2.79972	1.60594
		735	2.84752	1.73831
		734.9	2.86131	1.70995
		734.8	2.82657	1.56262
		734.7	2.85341	1.53536
		734.6	2.87834	1.59359
		734.5	2.88438	1.56478
		734.4	2.82837	1.63048
		734.3	2.80641	1.6126
		734.2	2.81371	1.53184
		734.1	2.77252	1.40283
		734	2.70389	1.40636
		733.9	2.60815	1.3788
		733.8	2.55738	1.35461
		733.7	2.6002	1.46415
		733.6	2.5658	1.5532
		733.5	2.44667	1.5117
		733.4	2.60724	1.65114
		733.3	2.63429	1.76209
		733.2	2.53372	1.60523
		733.1	2.52486	1.62707
		733	2.60835	1.7165
		732.9	2.57489	1.72426
		732.8	2.6337	1.78721
		732.7	2.5655	1.88076
		732.6	2.62067	1.94386
		732.5	2.66572	1.91803
		732.4	2.76562	1.88115
		732.3	2.8823	1.87788
		732.2	2.83957	1.84962
		732.1	2.94043	1.74446
		732	2.95234	1.7518
		731.9	2.99975	1.76872
		731.8	2.9995	1.80809
		731.7	3.14015	1.81006
		731.6	3.1071	1.66241
		731.5	3.1684	1.75303
		731.4	3.181	1.78346
		731.3	3.21729	1.86546
		731.2	3.15859	1.85092
		731.1	3.07236	1.87372
		731	3.15609	2.02205
		730.9	3.31038	2.12155
		730.8	3.27658	2.09961
		730.7	3.32668	2.18615
		730.6	3.39689	2.29788
		730.5	3.34368	2.23117
		730.4	3.45621	2.33186
		730.3	3.58158	2.38869
		730.2	3.53518	2.30414
		730.1	3.59617	2.21178
		730	3.52926	2.26071
		729.9	3.54553	2.24018
		729.8	3.6486	2.27011
		729.7	3.58054	2.18871
		729.6	3.63159	2.23701
		729.5	3.57268	2.1861
		729.4	3.51781	2.25777
		729.3	3.52069	2.43266
		729.2	3.48181	2.43035
		729.1	3.55594	2.45756
		729	3.58903	2.4457
		728.9	3.59605	2.42103
		728.8	3.54515	2.32287
		728.7	3.55119	2.18259
		728.6	3.47391	2.17277
		728.5	3.53139	2.14921
		728.4	3.41473	2.09302
		728.3	3.39895	2.05562
		728.2	3.3732	2.0998
		728.1	3.42164	1.97749
		728	3.48201	2.01768
		727.9	3.39192	1.91279
		727.8	3.30461	1.87266
		727.7	3.34219	1.93737
		727.6	3.55434	2.04184
		727.5	3.59939	2.0452
		727.4	3.63313	2.07066
		727.3	3.78638	2.08205
		727.2	3.75659	2.23704
		727.1	3.72366	2.25966
		727	3.88614	2.339
		726.9	3.78644	2.25647
		726.8	3.78611	2.23558
		726.7	3.8671	2.37825
		726.6	3.85334	2.35332
		726.5	3.85631	2.35736
		726.4	3.87836	2.34999
		726.3	3.8415	2.29916
		726.2	3.87701	2.3674
		726.1	3.80977	2.44779
		726	3.87252	2.54374
		725.9	3.82396	2.60117
		725.8	3.96814	2.67156
		725.7	4.03272	2.76571
		725.6	3.94244	2.76584
		725.5	3.88903	2.6968
		725.4	3.99519	2.70216
		725.3	3.90112	2.65001
		725.2	3.93206	2.69958
		725.1	4.05356	2.81014
		725	4.04135	2.67091
		724.9	3.94997	2.6403
		724.8	4.00849	2.61958
		724.7	4.07969	2.63127
		724.6	4.14969	2.60547
		724.5	4.12216	2.56881
		724.4	4.08799	2.58934
		724.3	3.99747	2.55789
		724.2	3.96149	2.57195
		724.1	4.05969	2.76669
		724	3.92022	2.67232
		723.9	3.93702	2.7091
		723.8	3.86314	2.73744
		723.7	3.823	2.66105
		723.6	3.72709	2.54993
		723.5	3.69437	2.59294
		723.4	3.72292	2.50774
		723.3	3.76411	2.57105
		723.2	3.7375	2.49569
		723.1	3.8452	2.50838
		723	3.85566	2.32941
		722.9	3.64285	2.22058
		722.8	3.77641	2.31326
		722.7	3.80394	2.32676
		722.6	3.6724	2.23787
		722.5	3.67424	2.23034
		722.4	3.65567	2.25057
		722.3	3.62889	2.20454
		722.2	3.74371	2.36826
		722.1	3.68012	2.39874
		722	3.75765	2.46885
		721.9	3.74557	2.33263
		721.8	3.7408	2.26571
		721.7	3.76469	2.33222
		721.6	3.8567	2.34626
		721.5	3.87455	2.30722
		721.4	3.8991	2.29112
		721.3	3.86111	2.21873
		721.2	3.80654	2.24554
		721.1	3.92856	2.37292
		721	3.8572	2.34412
		720.9	3.87377	2.35092
		720.8	3.89944	2.44891
		720.7	3.86392	2.49982
		720.6	3.81021	2.43547
		720.5	3.81349	2.49558
		720.4	3.93185	2.65506
		720.3	3.94965	2.66176
		720.2	4.00849	2.656
		720.1	4.11779	2.68198
		720	4.12264	2.79202
		719.9	4.0797	2.69845
		719.8	4.11541	2.68932
		719.7	4.09206	2.66032
		719.6	4.02567	2.54904
		719.5	3.9921	2.53474
		719.4	3.96527	2.61532
		719.3	3.85421	2.62028
		719.2	3.77101	2.55606
		719.1	3.76248	2.35915
		719	3.73413	2.32126
		718.9	3.72118	2.28324
		718.8	3.73119	2.37241
		718.7	3.77345	2.24261
		718.6	3.65011	2.15528
		718.5	3.69896	2.16792
		718.4	3.5816	2.1417
		718.3	3.5375	2.11012
		718.2	3.5871	2.12979
		718.1	3.57023	2.11059
		718	3.62165	2.03258
		717.9	3.69296	2.09004
		717.8	3.71698	2.10387
		717.7	3.75844	2.08446
		717.6	3.7638	2.10901
		717.5	3.81333	2.00254
		717.4	3.87518	1.9738
		717.3	3.78107	1.91813
		717.2	3.77452	1.89721
		717.1	3.73332	1.81245
		717	3.66871	1.80803
		716.9	3.62607	1.69622
		716.8	3.67782	1.82003
		716.7	3.82102	1.84497
		716.6	3.7278	1.8459
		716.5	3.6138	1.90385
		716.4	3.59451	1.89571
		716.3	3.56391	1.92802
		716.2	3.52948	1.88184
		716.1	3.5579	1.85268
		716	3.51109	1.82076
		715.9	3.48119	1.80848
		715.8	3.44519	1.72221
		715.7	3.45039	1.75238
		715.6	3.50126	1.66984
		715.5	3.46345	1.64532
		715.4	3.41984	1.63243
		715.3	3.40381	1.68619
		715.2	3.41714	1.70518
		715.1	3.43219	1.70326
		715	3.32435	1.68125
		714.9	3.40013	1.81734
		714.8	3.31738	1.74938
		714.7	3.34846	1.78679
		714.6	3.35372	1.87579
		714.5	3.37306	1.90258
		714.4	3.28289	1.81168
		714.3	3.25913	1.78636
		714.2	3.29194	1.80997
		714.1	3.32307	1.75718
		714	3.34671	1.78722
		713.9	3.21424	1.60648
		713.8	3.05879	1.45086
		713.7	3.01354	1.4062
		713.6	2.99208	1.41415
		713.5	2.88419	1.41654
		713.4	2.86745	1.45751
		713.3	2.74965	1.33313
		713.2	2.68027	1.42122
		713.1	2.62604	1.4274
		713	2.62464	1.42543
		712.9	2.59249	1.39009
		712.8	2.57241	1.35122
		712.7	2.49399	1.31022
		712.6	2.55752	1.39789
		712.5	2.5237	1.33114
		712.4	2.52593	1.2941
		712.3	2.58142	1.34099
		712.2	2.55252	1.28426
		712.1	2.55488	1.11621
		712	2.44125	0.90349
		711.9	2.45777	1.08715
		711.8	2.35567	1.05838
		711.7	2.2165	0.97494
		711.6	2.26105	1.0116
		711.5	2.245	0.98437
		711.4	2.32212	1.0622
		711.3	2.36747	1.05817
		711.2	2.40902	1.15025
		711.1	2.39049	1.15645
		711	2.43029	1.10326
		710.9	2.4673	1.22327
		710.8	2.48762	1.19906
		710.7	2.51385	1.21375
		710.6	2.46688	1.11931
		710.5	2.45218	1.04651
		710.4	2.43807	1.03635
		710.3	2.47249	1.09944
		710.2	2.4057	1.15988
		710.1	2.51731	1.25381
		710	2.66549	1.4201
		709.9	2.63314	1.37727
		709.8	2.57922	1.32727
		709.7	2.6051	1.33142
		709.6	2.55166	1.30994
		709.5	2.47866	1.2854
		709.4	2.48378	1.29169
		709.3	2.46145	1.28826
		709.2	2.39317	1.32437
		709.1	2.38086	1.38616
		709	2.43112	1.4241
		708.9	2.43256	1.44321
		708.8	2.41039	1.32647
		708.7	2.57129	1.38993
		708.6	2.57242	1.44545
		708.5	2.46405	1.42617
		708.4	2.48495	1.43223
		708.3	2.51927	1.45196
		708.2	2.61039	1.52681
		708.1	2.69767	1.56771
		708	2.65492	1.60636
		707.9	2.58308	1.67358
		707.8	2.66543	1.72708
		707.7	2.7373	1.74129
		707.6	2.73084	1.70396
		707.5	2.6741	1.62918
		707.4	2.75064	1.66257
		707.3	2.79341	1.72633
		707.2	2.79939	1.66714
		707.1	2.74063	1.64978
		707	2.76166	1.62873
		706.9	2.80277	1.60526
		706.8	2.86712	1.55234
		706.7	2.93163	1.57236
		706.6	3.03033	1.66165
		706.5	3.1029	1.68688
		706.4	3.12094	1.67195
		706.3	3.11016	1.64227
		706.2	3.17465	1.68335
		706.1	3.06652	1.63069
		706	3.10426	1.8157
		705.9	3.09726	1.80292
		705.8	3.15153	1.98021
		705.7	3.18546	2.0203
		705.6	3.29192	2.11026
		705.5	3.3626	2.28038
		705.4	3.42601	2.24419
		705.3	3.46914	2.36765
		705.2	3.41054	2.34019
		705.1	3.41121	2.33851
		705	3.44724	2.34212
		704.9	3.57755	2.43229
		704.8	3.58796	2.33268
		704.7	3.63036	2.33573
		704.6	3.66076	2.36326
		704.5	3.67901	2.37927
		704.4	3.74486	2.39694
		704.3	3.73503	2.39507
		704.2	3.78004	2.43845
		704.1	3.68231	2.45958
		704	3.67815	2.4445
		703.9	3.75554	2.27489
		703.8	3.74949	2.22345
		703.7	3.69252	2.20947
		703.6	3.74564	2.30734
		703.5	3.8216	2.38953
		703.4	3.84245	2.32271
		703.3	3.80578	2.3544
		703.2	3.79841	2.28
		703.1	3.86327	2.32517
		703	3.86988	2.34684
		702.9	3.88656	2.29003
		702.8	3.80245	2.27714
		702.7	3.68998	2.24581
		702.6	3.75638	2.26435
		702.5	3.75975	2.29901
		702.4	3.78833	2.30271
		702.3	3.78376	2.35886
		702.2	3.77776	2.28378
		702.1	3.84127	2.30319
		702	3.75166	2.11974
		701.9	3.77238	2.2242
		701.8	3.76449	2.28956
		701.7	3.74427	2.25709
		701.6	3.75854	2.2028
		701.5	3.76687	2.19378
		701.4	3.80722	2.23256
		701.3	3.83993	2.27509
		701.2	3.78525	2.19834
		701.1	3.8325	2.16796
		701	3.87549	2.22173
		700.9	3.92343	2.26875
		700.8	3.89013	2.3728
		700.7	3.88885	2.36003
		700.6	3.87263	2.34268
		700.5	3.83899	2.25728
		700.4	3.82983	2.26718
		700.3	3.82392	2.20673
		700.2	3.7569	2.12485
		700.1	3.76304	2.11915
		700	3.73617	2.12748
		699.9	3.72096	2.03032
		699.8	3.66051	1.94905
		699.7	3.67757	1.94728
		699.6	3.6617	2.03758
		699.5	3.72059	2.04159
		699.4	3.62995	2.05726
		699.3	3.57021	1.9775
		699.2	3.55197	2.01225
		699.1	3.61635	1.97377
		699	3.61685	2.04906
		698.9	3.61956	1.97982
		698.8	3.60664	2.00701
		698.7	3.5058	1.98368
		698.6	3.4371	1.87298
		698.5	3.38719	1.89029
		698.4	3.28114	1.77069
		698.3	3.34991	1.77182
		698.2	3.32203	1.75161
		698.1	3.33592	1.86993
		698	3.49876	1.86246
		697.9	3.47476	1.82228
		697.8	3.42313	1.794
		697.7	3.51578	1.7747
		697.6	3.4759	1.70229
		697.5	3.40065	1.57129
		697.4	3.44319	1.55167
		697.3	3.40585	1.52074
		697.2	3.37435	1.49529
		697.1	3.41324	1.5892
		697	3.45863	1.54946
		696.9	3.50481	1.63503
		696.8	3.55334	1.6457
		696.7	3.65885	1.74155
		696.6	3.66984	1.69302
		696.5	3.68349	1.631
		696.4	3.57598	1.69718
		696.3	3.58706	1.74648
		696.2	3.47484	1.65737
		696.1	3.5119	1.72499
		696	3.62702	1.72673
		695.9	3.6016	1.81176
		695.8	3.57306	1.88678
		695.7	3.6897	1.95774
		695.6	3.67806	1.99706
		695.5	3.67759	1.96323
		695.4	3.55834	1.86761
		695.3	3.59571	1.83399
		695.2	3.40767	1.70884
		695.1	3.45948	1.69948
		695	3.50066	1.72521
		694.9	3.43375	1.69571
		694.8	3.39983	1.72505
		694.7	3.43546	1.74015
		694.6	3.47681	1.79018
		694.5	3.46613	1.80808
		694.4	3.41658	1.81488
		694.3	3.39948	1.81054
		694.2	3.37237	1.85411
		694.1	3.39154	1.77975
		694	3.4653	1.73064
		693.9	3.42109	1.74185
		693.8	3.41133	1.71338
		693.7	3.38376	1.61788
		693.6	3.39658	1.60077
		693.5	3.49497	1.67029
		693.4	3.42191	1.6229
		693.3	3.45359	1.60616
		693.2	3.42702	1.60738
		693.1	3.44534	1.60209
		693	3.55433	1.78404
		692.9	3.58797	1.80125
		692.8	3.47013	1.73482
		692.7	3.43415	1.75709
		692.6	3.43473	1.76975
		692.5	3.44624	1.62537
		692.4	3.39517	1.59452
		692.3	3.3972	1.60725
		692.2	3.48237	1.57986
		692.1	3.53875	1.63541
		692	3.49629	1.60851
		691.9	3.46942	1.58532
		691.8	3.45251	1.62067
		691.7	3.43618	1.59376
		691.6	3.48164	1.63114
		691.5	3.50356	1.68519
		691.4	3.48246	1.63773
		691.3	3.39593	1.50596
		691.2	3.37709	1.56872
		691.1	3.40569	1.59239
		691	3.486	1.66989
		690.9	3.54421	1.66137
		690.8	3.48624	1.65658
		690.7	3.50306	1.66178
		690.6	3.52909	1.69686
		690.5	3.50425	1.7091
		690.4	3.57161	1.65128
		690.3	3.5687	1.62601
		690.2	3.5566	1.58074
		690.1	3.59181	1.57887
		690	3.61197	1.62622
		689.9	3.61575	1.66672
		689.8	3.61908	1.55449
		689.7	3.57163	1.49943
		689.6	3.4948	1.43993
		689.5	3.4715	1.42751
		689.4	3.44309	1.46056
		689.3	3.5476	1.5183
		689.2	3.66281	1.60641
		689.1	3.62668	1.60233
		689	3.65751	1.61994
		688.9	3.66254	1.59344
		688.8	3.70749	1.51399
		688.7	3.62063	1.487
		688.6	3.55329	1.41075
		688.5	3.41502	1.26827
		688.4	3.25408	1.18758
		688.3	3.19554	1.15568
		688.2	3.13335	1.14351
		688.1	3.12706	1.1304
		688	3.1014	1.12366
		687.9	3.22835	1.22537
		687.8	3.27069	1.15888
		687.7	3.17759	1.09846
		687.6	3.16755	1.04843
		687.5	3.09552	0.96258
		687.4	3.08197	1.00854
		687.3	3.06391	0.97787
		687.2	3.02508	0.96741
		687.1	3.08513	1.00442
		687	3.02584	1.04645
		686.9	3.08481	1.12082
		686.8	3.10055	1.16659
		686.7	3.09054	1.25241
		686.6	3.15378	1.28853
		686.5	3.11691	1.35507
		686.4	3.02489	1.24399
		686.3	3.06888	1.25835
		686.2	3.12339	1.28612
		686.1	3.03884	1.26959
		686	3.11533	1.36415
		685.9	3.11641	1.41749
		685.8	2.98826	1.44776
		685.7	2.9598	1.41705
		685.6	2.83132	1.36975
		685.5	2.83521	1.42893
		685.4	2.87213	1.41173
		685.3	2.83049	1.36277
		685.2	2.8683	1.40273
		685.1	2.8592	1.39837
		685	2.82731	1.30457
		684.9	2.77972	1.26371
		684.8	2.73852	1.17218
		684.7	2.68128	1.15664
		684.6	2.76456	1.18527
		684.5	2.86275	1.2197
		684.4	2.81033	1.24202
		684.3	2.85116	1.28094
		684.2	2.92456	1.32483
		684.1	2.95394	1.37738
		684	2.88243	1.31006
		683.9	2.90202	1.3263
		683.8	2.95247	1.32861
		683.7	2.93364	1.29434
		683.6	3.00357	1.27682
		683.5	2.98202	1.29691
		683.4	3.01375	1.2813
		683.3	2.98612	1.29217
		683.2	3.07601	1.44945
		683.1	3.04625	1.44014
		683	2.93822	1.32962
		682.9	2.90112	1.25177
		682.8	2.89993	1.27313
		682.7	2.94771	1.27985
		682.6	2.90869	1.31938
		682.5	2.81691	1.26172
		682.4	2.71472	1.20494
		682.3	2.71521	1.24739
		682.2	2.72294	1.31898
		682.1	2.72873	1.3631
		682	2.75578	1.36481
		681.9	2.7764	1.34384
		681.8	2.72588	1.30394
		681.7	2.70008	1.28104
		681.6	2.79652	1.34823
		681.5	2.87795	1.40909
		681.4	2.79521	1.39659
		681.3	2.79333	1.45153
		681.2	2.6691	1.41877
		681.1	2.62453	1.29477
		681	2.60718	1.23207
		680.9	2.63242	1.25272
		680.8	2.57744	1.28635
		680.7	2.63893	1.33913
		680.6	2.69842	1.40848
		680.5	2.78898	1.50005
		680.4	2.88435	1.54707
		680.3	2.95011	1.64481
		680.2	2.99877	1.58564
		680.1	3.03029	1.55909
		680	3.08661	1.56743
		679.9	3.00286	1.46469
		679.8	2.91276	1.47526
		679.7	2.95989	1.48701
		679.6	2.9643	1.4804
		679.5	3.05672	1.55902
		679.4	3.12407	1.57512
		679.3	3.14056	1.68781
		679.2	3.18561	1.68381
		679.1	3.17009	1.67297
		679	3.15234	1.64557
		678.9	3.15345	1.59556
		678.8	3.05979	1.56328
		678.7	3.10372	1.58392
		678.6	3.05276	1.47098
		678.5	3.08376	1.41605
		678.4	3.09416	1.47425
		678.3	3.08228	1.39619
		678.2	3.05535	1.38152
		678.1	3.1545	1.46356
		678	3.1534	1.35204
		677.9	3.17046	1.36589
		677.8	3.27291	1.35983
		677.7	3.31528	1.37634
		677.6	3.43226	1.43159
		677.5	3.51533	1.45407
		677.4	3.51463	1.49901
		677.3	3.46191	1.52522
		677.2	3.41951	1.48936
		677.1	3.34169	1.39441
		677	3.32378	1.37625
		676.9	3.33928	1.30484
		676.8	3.35878	1.35923
		676.7	3.42552	1.38077
		676.6	3.49453	1.38285
		676.5	3.44551	1.41459
		676.4	3.40232	1.38149
		676.3	3.35478	1.29968
		676.2	3.34822	1.32284
		676.1	3.29491	1.34346
		676	3.3451	1.37242
		675.9	3.34924	1.37119
		675.8	3.30451	1.4163
		675.7	3.311	1.44887
		675.6	3.36921	1.38665
		675.5	3.3719	1.38882
		675.4	3.4332	1.39861
		675.3	3.46144	1.38526
		675.2	3.39134	1.34301
		675.1	3.42969	1.28087
		675	3.44678	1.35067
		674.9	3.49322	1.36724
		674.8	3.55435	1.43666
		674.7	3.51686	1.45681
		674.6	3.40004	1.39485
		674.5	3.49667	1.37971
		674.4	3.60211	1.44637
		674.3	3.69119	1.52078
		674.2	3.68375	1.48137
		674.1	3.74375	1.48983
		674	3.70082	1.42268
		673.9	3.61328	1.34149
		673.8	3.56267	1.39424
		673.7	3.66353	1.53844
		673.6	3.68045	1.61026
		673.5	3.65316	1.60698
		673.4	3.69626	1.6006
		673.3	3.74436	1.61552
		673.2	3.75835	1.6886
		673.1	3.77624	1.66889
		673	3.75481	1.65552
		672.9	3.78656	1.6987
		672.8	3.73728	1.68185
		672.7	3.66785	1.60596
		672.6	3.59665	1.60715
		672.5	3.6536	1.55558
		672.4	3.61968	1.63214
		672.3	3.58315	1.65577
		672.2	3.59314	1.65026
		672.1	3.50259	1.6345
		672	3.5564	1.62373
		671.9	3.49593	1.60877
		671.8	3.51369	1.67943
		671.7	3.57875	1.65612
		671.6	3.48502	1.71178
		671.5	3.5234	1.71989
		671.4	3.51335	1.73701
		671.3	3.44192	1.6348
		671.2	3.43599	1.56686
		671.1	3.36714	1.61151
		671	3.44659	1.60865
		670.9	3.4185	1.66854
		670.8	3.42227	1.59762
		670.7	3.47071	1.50855
		670.6	3.42457	1.48075
		670.5	3.49346	1.55215
		670.4	3.47808	1.60767
		670.3	3.49453	1.56928
		670.2	3.55681	1.64903
		670.1	3.55199	1.65324
		670	3.50913	1.62937
		669.9	3.52849	1.61923
		669.8	3.4972	1.61415
		669.7	3.27007	1.51086
		669.6	3.31903	1.56593
		669.5	3.28722	1.51439
		669.4	3.21189	1.45232
		669.3	3.15764	1.32539
		669.2	3.19158	1.37351
		669.1	3.25637	1.40845
		669	3.20395	1.38284
		668.9	3.27065	1.45022
		668.8	3.21176	1.4954
		668.7	3.18023	1.42109
		668.6	3.21438	1.45057
		668.5	3.01235	1.35968
		668.4	3.00457	1.34062
		668.3	3.06204	1.38516
		668.2	3.09861	1.47715
		668.1	3.0846	1.49204
		668	3.04267	1.43228
		667.9	2.96025	1.41779
		667.8	2.91595	1.44945
		667.7	2.84136	1.38726
		667.6	2.89253	1.45592
		667.5	2.94013	1.53402
		667.4	2.90455	1.59027
		667.3	2.84392	1.61099
		667.2	2.85352	1.62965
		667.1	2.79516	1.59091
		667	2.76733	1.57177
		666.9	2.77187	1.49857
		666.8	2.81889	1.48443
		666.7	2.90575	1.50768
		666.6	2.87785	1.51137
		666.5	2.8979	1.53679
		666.4	2.83889	1.45406
		666.3	2.85364	1.43119
		666.2	2.7406	1.424
		666.1	2.7773	1.44853
		666	2.67657	1.47319
		665.9	2.63206	1.4318
		665.8	2.60843	1.47887
		665.7	2.61909	1.4932
		665.6	2.65397	1.45704
		665.5	2.69596	1.36784
		665.4	2.6817	1.33698
		665.3	2.66534	1.23344
		665.2	2.55237	1.2168
		665.1	2.58058	1.14615
		665	2.61744	1.14833
		664.9	2.60519	1.17365
		664.8	2.68347	1.25456
		664.7	2.67512	1.21341
		664.6	2.81537	1.28925
		664.5	2.88625	1.36768
		664.4	2.89428	1.43044
		664.3	2.8553	1.40374
		664.2	2.85295	1.38879
		664.1	2.82228	1.36364
		664	2.88056	1.46347
		663.9	2.99223	1.55924
		663.8	3.04588	1.59374
		663.7	3.03042	1.54472
		663.6	3.05502	1.61061
		663.5	3.14684	1.64409
		663.4	3.05538	1.63031
		663.3	3.0051	1.64224
		663.2	2.98274	1.65184
		663.1	2.93359	1.66956
		663	2.96138	1.67026
		662.9	2.83811	1.4984
		662.8	2.86767	1.49085
		662.7	2.84844	1.55964
		662.6	2.84116	1.5735
		662.5	2.86453	1.60077
		662.4	2.80877	1.53037
		662.3	2.80649	1.53616
		662.2	2.75156	1.59394
		662.1	2.64459	1.5369
		662	2.68034	1.53067
		661.9	2.64367	1.55374
		661.8	2.64204	1.4938
		661.7	2.6358	1.50394
		661.6	2.67203	1.50873
		661.5	2.83279	1.62655
		661.4	2.80768	1.65932
		661.3	2.75993	1.71279
		661.2	2.76013	1.7224
		661.1	2.73109	1.81741
		661	2.76356	1.84086
		660.9	2.73756	1.79718
		660.8	2.72483	1.79825
		660.7	2.73571	1.84043
		660.6	2.7908	1.91945
		660.5	2.76738	1.90326
		660.4	2.76099	1.84072
		660.3	2.78002	1.8693
		660.2	2.82996	1.86853
		660.1	2.8364	1.9038
		660	2.81366	1.86731
		659.9	2.83224	1.94477
		659.8	2.91612	1.93047
		659.7	2.89055	1.89655
		659.6	2.8595	1.79321
		659.5	2.88463	1.88242
		659.4	2.81635	1.76019
		659.3	2.77016	1.7351
		659.2	2.8664	1.66857
		659.1	2.8929	1.68293
		659	2.8752	1.70397
		658.9	2.94185	1.69885
		658.8	2.94735	1.76987
		658.7	2.90598	1.77624
		658.6	2.87494	1.80407
		658.5	2.7748	1.76627
		658.4	2.80749	1.75219
		658.3	2.8516	1.79765
		658.2	2.86474	1.85205
		658.1	2.96569	1.94625
		658	3.01551	1.89368
		657.9	3.09723	1.93316
		657.8	3.145	1.92558
		657.7	3.25187	1.95319
		657.6	3.2618	1.93353
		657.5	3.28083	1.89784
		657.4	3.18782	1.85779
		657.3	3.13158	1.85704
		657.2	2.98141	1.78518
		657.1	3.00122	1.82398
		657	3.02376	1.85407
		656.9	3.05784	1.89494
		656.8	3.015	1.85041
		656.7	3.0137	1.86523
		656.6	3.05373	1.87221
		656.5	2.97379	1.80102
		656.4	2.99508	1.81161
		656.3	2.98303	1.83367
		656.2	2.92218	1.65817
		656.1	2.96434	1.56399
		656	2.87112	1.51261
		655.9	2.83859	1.52458
		655.8	2.81521	1.52851
		655.7	2.69367	1.44966
		655.6	2.69516	1.47013
		655.5	2.746	1.48648
		655.4	2.70173	1.40065
		655.3	2.63198	1.22911
		655.2	2.65136	1.24806
		655.1	2.61936	1.25596
		655	2.67512	1.31917
		654.9	2.7809	1.37425
		654.8	2.83805	1.38838
		654.7	2.84357	1.44872
		654.6	2.85945	1.45013
		654.5	2.85138	1.38038
		654.4	2.81869	1.35512
		654.3	2.80538	1.26029
		654.2	2.78403	1.26063
		654.1	2.89519	1.34287
		654	3.01715	1.30255
		653.9	3.0603	1.33848
		653.8	3.1024	1.37036
		653.7	3.1474	1.4583
		653.6	3.12648	1.46077
		653.5	3.14302	1.46133
		653.4	3.06847	1.38515
		653.3	3.08313	1.37193
		653.2	3.01685	1.24871
		653.1	3.08753	1.22744
		653	3.11615	1.21357
		652.9	3.11439	1.20476
		652.8	3.19394	1.20378
		652.7	3.2334	1.24915
		652.6	3.26042	1.33648
		652.5	3.26451	1.2784
		652.4	3.29148	1.27537
		652.3	3.30113	1.21149
		652.2	3.35105	1.32712
		652.1	3.41679	1.36335
		652	3.32589	1.31714
		651.9	3.31636	1.31203
		651.8	3.31335	1.22861
		651.7	3.38388	1.25271
		651.6	3.4362	1.34215
		651.5	3.47523	1.43264
		651.4	3.53702	1.50919
		651.3	3.49149	1.52638
		651.2	3.59647	1.59161
		651.1	3.51583	1.53797
		651	3.52183	1.58794
		650.9	3.52153	1.50542
		650.8	3.50102	1.48686
		650.7	3.51973	1.50657
		650.6	3.62599	1.57292
		650.5	3.54303	1.52552
		650.4	3.54744	1.52873
		650.3	3.44741	1.44696
		650.2	3.39763	1.42542
		650.1	3.36891	1.41199
		650	3.26645	1.39031
		649.9	3.19641	1.41537
		649.8	3.13726	1.38964
		649.7	3.11306	1.44283
		649.6	3.05824	1.44601
		649.5	3.04284	1.51422
		649.4	3.15216	1.54831
		649.3	3.23426	1.55428
		649.2	3.30387	1.61237
		649.1	3.20984	1.53608
		649	3.14997	1.48406
		648.9	3.16546	1.4883
		648.8	3.17697	1.52236
		648.7	3.18491	1.54764
		648.6	3.11276	1.4947
		648.5	3.12258	1.54897
		648.4	3.17273	1.53329
		648.3	3.15183	1.51074
		648.2	3.1621	1.58459
		648.1	3.15632	1.61764
		648	3.18892	1.62816
		647.9	3.28479	1.68954
		647.8	3.25865	1.58866
		647.7	3.30645	1.66277
		647.6	3.28862	1.67873
		647.5	3.28327	1.61225
		647.4	3.32386	1.69097
		647.3	3.33627	1.80252
		647.2	3.39405	1.7653
		647.1	3.42445	1.80886
		647	3.35209	1.75122
		646.9	3.29795	1.72848
		646.8	3.23718	1.61232
		646.7	3.28411	1.5987
		646.6	3.36544	1.7376
		646.5	3.36969	1.76538
		646.4	3.3484	1.75685
		646.3	3.3484	1.84672
		646.2	3.35906	1.84292
		646.1	3.17215	1.72413
		646	3.12681	1.75245
		645.9	3.09856	1.71322
		645.8	3.02532	1.64483
		645.7	2.9991	1.55719
		645.6	3.02298	1.5738
		645.5	2.99478	1.55313
		645.4	3.08931	1.628
		645.3	3.04091	1.60822
		645.2	3.12195	1.66594
		645.1	3.10709	1.66055
		645	3.14142	1.66984
		644.9	3.08821	1.69303
		644.8	3.03514	1.67668
		644.7	3.03262	1.63321
		644.6	2.99009	1.62684
		644.5	3.03681	1.7129
		644.4	3.01991	1.70216
		644.3	2.97646	1.71896
		644.2	2.94385	1.75976
		644.1	2.93086	1.74778
		644	2.94008	1.72036
		643.9	2.95539	1.71492
		643.8	2.95869	1.71942
		643.7	3.01397	1.79396
		643.6	2.94831	1.70762
		643.5	2.92982	1.69207
		643.4	2.89414	1.59435
		643.3	2.7778	1.51714
		643.2	2.84139	1.53073
		643.1	2.76239	1.46857
		643	2.70999	1.47677
		642.9	2.68349	1.42453
		642.8	2.61956	1.39254
		642.7	2.53136	1.34041
		642.6	2.48695	1.32481
		642.5	2.45872	1.20927
		642.4	2.45023	1.2398
		642.3	2.49606	1.26412
		642.2	2.58361	1.32016
		642.1	2.61991	1.34775
		642	2.64859	1.36375
		641.9	2.63031	1.28407
		641.8	2.73008	1.29349
		641.7	2.73266	1.27781
		641.6	2.76771	1.31132
		641.5	2.77704	1.22615
		641.4	2.80832	1.23854
		641.3	2.79834	1.2546
		641.2	2.7465	1.32074
		641.1	2.7036	1.33267
		641	2.68104	1.30158
		640.9	2.68268	1.44162
		640.8	2.70585	1.42671
		640.7	2.66496	1.32929
		640.6	2.70617	1.32389
		640.5	2.66505	1.31256
		640.4	2.72941	1.35864
		640.3	2.70813	1.251
		640.2	2.63026	1.28428
		640.1	2.57458	1.23327
		640	2.57917	1.19179
		639.9	2.56131	1.16998
		639.8	2.52803	1.18397
		639.7	2.48709	1.10646
		639.6	2.55176	1.10421
		639.5	2.5655	1.06868
		639.4	2.59461	1.0311
		639.3	2.55513	1.04047
		639.2	2.53477	1.01068
		639.1	2.57337	1.00765
		639	2.47221	0.99343
		638.9	2.46857	0.93953
		638.8	2.46479	0.86357
		638.7	2.50426	0.82891
		638.6	2.50849	0.86142
		638.5	2.54141	0.93388
		638.4	2.5049	0.92572
		638.3	2.41505	0.86471
		638.2	2.47076	0.92258
		638.1	2.48521	0.90992
		638	2.50651	0.9073
		637.9	2.5819	0.92493
		637.8	2.65021	0.96171
		637.7	2.63518	1.06096
		637.6	2.56267	0.93859
		637.5	2.64637	1.0022
		637.4	2.68332	0.98665
		637.3	2.73726	1.06206
		637.2	2.68618	1.01066
		637.1	2.6601	0.99334
		637	2.61384	0.95076
		636.9	2.58845	0.98938
		636.8	2.56979	1.01983
		636.7	2.63844	0.97433
		636.6	2.63925	0.99046
		636.5	2.60025	0.94461
		636.4	2.60946	0.92325
		636.3	2.58951	0.86899
		636.2	2.52993	0.83065
		636.1	2.48182	0.87315
		636	2.4832	0.78483
		635.9	2.43475	0.79064
		635.8	2.45468	0.77841
		635.7	2.50292	0.81308
		635.6	2.46077	0.8118
		635.5	2.42745	0.86043
		635.4	2.41571	0.85356
		635.3	2.41111	0.85114
		635.2	2.4259	0.86678
		635.1	2.45436	0.88199
		635	2.45194	0.9428
		634.9	2.5502	1.02137
		634.8	2.5626	1.04329
		634.7	2.66618	1.13494
		634.6	2.60762	1.13227
		634.5	2.63115	1.14427
		634.4	2.71826	1.13831
		634.3	2.69826	1.17269
		634.2	2.69393	1.17989
		634.1	2.65282	1.10865
		634	2.59682	1.13107
		633.9	2.55026	1.15536
		633.8	2.6167	1.17542
		633.7	2.54594	1.18771
		633.6	2.44822	1.22182
		633.5	2.4075	1.223
		633.4	2.39971	1.19769
		633.3	2.32772	1.18426
		633.2	2.38427	1.17318
		633.1	2.36439	1.1402
		633	2.37929	1.14057
		632.9	2.40637	1.09672
		632.8	2.48253	1.13374
		632.7	2.60245	1.06957
		632.6	2.54329	1.11053
		632.5	2.54159	1.11722
		632.4	2.52217	1.16464
		632.3	2.54178	1.15916
		632.2	2.54291	1.14368
		632.1	2.55909	1.20932
		632	2.54779	1.18471
		631.9	2.65933	1.2684
		631.8	2.65739	1.29475
		631.7	2.67143	1.35128
		631.6	2.64027	1.29332
		631.5	2.64229	1.28461
		631.4	2.54757	1.27751
		631.3	2.4672	1.27543
		631.2	2.46511	1.30512
		631.1	2.44757	1.3037
		631	2.37965	1.34018
		630.9	2.29685	1.29531
		630.8	2.29181	1.27141
		630.7	2.2932	1.27748
		630.6	2.35204	1.28188
		630.5	2.314	1.33458
		630.4	2.3741	1.41925
		630.3	2.30467	1.36684
		630.2	2.30737	1.40205
		630.1	2.32589	1.38084
		630	2.3065	1.36207
		629.9	2.31316	1.41509
		629.8	2.29451	1.42298
		629.7	2.19541	1.35778
		629.6	2.1588	1.36726
		629.5	2.18445	1.35454
		629.4	2.19564	1.28736
		629.3	2.18369	1.28313
		629.2	2.21584	1.39812
		629.1	2.16462	1.41071
		629	2.12725	1.3379
		628.9	2.16536	1.38035
		628.8	2.18627	1.4235
		628.7	2.18214	1.41618
		628.6	2.13968	1.36684
		628.5	2.14106	1.40356
		628.4	2.14369	1.4274
		628.3	2.12464	1.3663
		628.2	2.13734	1.38374
		628.1	2.10004	1.46267
		628	2.08402	1.48242
		627.9	2.08535	1.4454
		627.8	2.11013	1.40362
		627.7	2.12196	1.43714
		627.6	2.15767	1.43672
		627.5	2.10053	1.49942
		627.4	2.07083	1.48599
		627.3	2.06951	1.47411
		627.2	1.97075	1.34693
		627.1	1.95415	1.2549
		627	1.93503	1.29163
		626.9	1.91059	1.2532
		626.8	1.89899	1.22634
		626.7	1.86881	1.17262
		626.6	1.83869	1.13985
		626.5	1.80312	1.09353
		626.4	1.74645	0.95092
		626.3	1.81831	1.01634
		626.2	1.8211	1.00453
		626.1	1.68252	0.9782
		626	1.75181	1.01039
		625.9	1.74788	0.99733
		625.8	1.79054	1.00078
		625.7	1.83537	0.94276
		625.6	1.8275	0.94037
		625.5	1.75659	0.89788
		625.4	1.8327	0.83929
		625.3	1.87701	0.83066
		625.2	1.85452	0.78873
		625.1	1.89494	0.75732
		625	1.86367	0.79337
		624.9	1.90553	0.87157
		624.8	1.9898	0.88784
		624.7	1.99201	0.88427
		624.6	1.95408	0.91721
		624.5	1.89357	0.90483
		624.4	1.89858	0.92003
		624.3	1.93478	0.98263
		624.2	1.91379	1.01138
		624.1	1.88178	1.00028
		624	1.88558	1.06236
		623.9	1.89215	1.12827
		623.8	1.90369	1.11414
		623.7	1.84782	1.06468
		623.6	1.80961	1.02367
		623.5	1.81493	0.97365
		623.4	1.89053	1.04242
		623.3	1.93697	1.05801
		623.2	2.00401	1.10049
		623.1	1.97226	1.07078
		623	1.98175	1.09592
		622.9	2.01713	1.10335
		622.8	2.07065	1.11456
		622.7	2.1226	1.12253
		622.6	2.24864	1.20504
		622.5	2.28006	1.30039
		622.4	2.32108	1.32206
		622.3	2.2689	1.32009
		622.2	2.25421	1.25064
		622.1	2.21286	1.2535
		622	2.16699	1.19375
		621.9	2.19606	1.17813
		621.8	2.25001	1.18133
		621.7	2.23068	1.14069
		621.6	2.23046	1.09056
		621.5	2.30277	1.18918
		621.4	2.35751	1.25379
		621.3	2.29306	1.23845
		621.2	2.28853	1.23651
		621.1	2.37002	1.28616
		621	2.36051	1.30496
		620.9	2.43206	1.3157
		620.8	2.47456	1.34757
		620.7	2.43923	1.3496
		620.6	2.43659	1.32788
		620.5	2.36378	1.32011
		620.4	2.39102	1.32543
		620.3	2.32627	1.2481
		620.2	2.315	1.26421
		620.1	2.28848	1.23239
		620	2.35079	1.2656
		619.9	2.37348	1.28958
		619.8	2.36168	1.32182
		619.7	2.33824	1.20676
		619.6	2.34763	1.19879
		619.5	2.38389	1.21951
		619.4	2.43929	1.23108
		619.3	2.45013	1.25033
		619.2	2.3966	1.21951
		619.1	2.38277	1.19895
		619	2.35141	1.09914
		618.9	2.38118	1.16482
		618.8	2.40866	1.20332
		618.7	2.52653	1.33788
		618.6	2.53878	1.37473
		618.5	2.55885	1.31372
		618.4	2.60622	1.35799
		618.3	2.60772	1.35212
		618.2	2.59344	1.36592
		618.1	2.64546	1.40083
		618	2.72212	1.45499
		617.9	2.69522	1.5255
		617.8	2.6666	1.53002
		617.7	2.70021	1.54297
		617.6	2.78181	1.60424
		617.5	2.82854	1.65058
		617.4	2.84571	1.65795
		617.3	2.90698	1.65012
		617.2	2.91309	1.6698
		617.1	2.8962	1.72769
		617	2.8873	1.74788
		616.9	2.92737	1.7614
		616.8	2.91545	1.76539
		616.7	2.90931	1.80677
		616.6	2.90835	1.85542
		616.5	2.888	1.83912
		616.4	2.84885	1.85836
		616.3	2.87451	1.86102
		616.2	2.78937	1.87216
		616.1	2.7521	1.88748
		616	2.71786	1.83649
		615.9	2.74522	1.87935
		615.8	2.72995	1.8312
		615.7	2.71869	1.84546
		615.6	2.70676	1.7918
		615.5	2.68232	1.75452
		615.4	2.69666	1.73436
		615.3	2.71754	1.64646
		615.2	2.74017	1.67531
		615.1	2.70685	1.63773
		615	2.70366	1.61172
		614.9	2.76619	1.68181
		614.8	2.81273	1.76143
		614.7	2.83535	1.82089
		614.6	2.80803	1.79373
		614.5	2.69118	1.82585
		614.4	2.59106	1.77162
		614.3	2.65007	1.82347
		614.2	2.67431	1.85746
		614.1	2.62754	1.77115
		614	2.55278	1.80065
		613.9	2.58995	1.86395
		613.8	2.52961	1.82352
		613.7	2.44753	1.64959
		613.6	2.41555	1.64662
		613.5	2.43526	1.66781
		613.4	2.45673	1.68905
		613.3	2.51014	1.67908
		613.2	2.49861	1.72038
		613.1	2.44897	1.65058
		613	2.45128	1.64851
		612.9	2.47334	1.68058
		612.8	2.4761	1.68591
		612.7	2.50919	1.63621
		612.6	2.48417	1.60593
		612.5	2.50769	1.54104
		612.4	2.47626	1.53029
		612.3	2.4952	1.52047
		612.2	2.38212	1.48126
		612.1	2.27954	1.34323
		612	2.30514	1.43874
		611.9	2.37712	1.4974
		611.8	2.41492	1.48622
		611.7	2.4646	1.53072
		611.6	2.50276	1.48009
		611.5	2.47533	1.47275
		611.4	2.43366	1.47608
		611.3	2.47246	1.52018
		611.2	2.47424	1.59033
		611.1	2.54218	1.62549
		611	2.53454	1.6319
		610.9	2.56738	1.64613
		610.8	2.57086	1.60965
		610.7	2.582	1.60105
		610.6	2.64538	1.64955
		610.5	2.65972	1.74672
		610.4	2.63702	1.62984
		610.3	2.60708	1.50259
		610.2	2.52871	1.40045
		610.1	2.4671	1.43339
		610	2.42463	1.44934
		609.9	2.41407	1.4619
		609.8	2.43115	1.40779
		609.7	2.46947	1.38639
		609.6	2.48202	1.39463
		609.5	2.57369	1.42564
		609.4	2.63713	1.50682
		609.3	2.52374	1.4995
		609.2	2.56425	1.45195
		609.1	2.52718	1.43175
		609	2.46955	1.45263
		608.9	2.41491	1.41658
		608.8	2.3767	1.41423
		608.7	2.36372	1.3984
		608.6	2.37024	1.32029
		608.5	2.36911	1.34259
		608.4	2.29135	1.33385
		608.3	2.34816	1.34976
		608.2	2.39403	1.35126
		608.1	2.38133	1.37501
		608	2.45626	1.39745
		607.9	2.54003	1.29006
		607.8	2.52231	1.27505
		607.7	2.51164	1.26569
		607.6	2.59628	1.32501
		607.5	2.52315	1.3343
		607.4	2.5387	1.36167
		607.3	2.52936	1.4185
		607.2	2.51578	1.41033
		607.1	2.56705	1.47336
		607	2.47032	1.40709
		606.9	2.47809	1.31079
		606.8	2.52607	1.33629
		606.7	2.40027	1.19717
		606.6	2.39791	1.18837
		606.5	2.37311	1.06657
		606.4	2.40669	1.04386
		606.3	2.46502	1.03799
		606.2	2.50679	1.09907
		606.1	2.41819	1.05596
		606	2.46601	1.09102
		605.9	2.4965	1.18858
		605.8	2.52689	1.07011
		605.7	2.47558	1.02477
		605.6	2.41506	0.9875
		605.5	2.41078	1.04245
		605.4	2.44799	1.07073
		605.3	2.48269	1.10552
		605.2	2.45072	1.10669
		605.1	2.42241	1.12509
		605	2.43091	1.11665
		604.9	2.49817	1.22173
		604.8	2.50621	1.28801
		604.7	2.46409	1.2272
		604.6	2.45428	1.2261
		604.5	2.45057	1.15042
		604.4	2.37437	1.08814
		604.3	2.38799	1.15103
		604.2	2.35012	1.21736
		604.1	2.36386	1.20748
		604	2.39317	1.22709
		603.9	2.36955	1.24977
		603.8	2.43926	1.31589
		603.7	2.43044	1.30701
		603.6	2.46572	1.31061
		603.5	2.46787	1.24178
		603.4	2.4638	1.24345
		603.3	2.49478	1.28802
		603.2	2.48782	1.32377
		603.1	2.51293	1.29319
		603	2.49805	1.24861
		602.9	2.42494	1.24449
		602.8	2.50854	1.24352
		602.7	2.50941	1.28384
		602.6	2.43827	1.2308
		602.5	2.36169	1.22857
		602.4	2.39138	1.32623
		602.3	2.40619	1.3639
		602.2	2.40318	1.32397
		602.1	2.40914	1.27191
		602	2.39459	1.31377
		601.9	2.3839	1.3955
		601.8	2.4534	1.46285
		601.7	2.55258	1.45676
		601.6	2.56221	1.49073
		601.5	2.55197	1.5106
		601.4	2.46396	1.50369
		601.3	2.38058	1.49418
		601.2	2.3347	1.45862
		601.1	2.30985	1.43721
		601	2.28263	1.42417
		600.9	2.33879	1.39352
		600.8	2.34174	1.40004
		600.7	2.46018	1.50635
		600.6	2.42747	1.45367
		600.5	2.42706	1.44847
		600.4	2.38523	1.40196
[truncated: 4,004 more rows]

## Sheet: Supplementary Fig. 14
Supplementary Fig. 14
		Pore diameter (nm)	Pore volume (cm3g-1nm-1)
		0.92929	0
		1.00077	0
		1.09013	0.00429
		1.17948	0.01387
		1.26884	0.02441
		1.35819	0.02558
		1.48329	0.0239
		1.59052	0.02021
		1.71561	0.01365
		1.85858	0.01026
		2.00155	0.00925
		2.16239	0.00995
		2.3411	0.01261
		2.5198	0.01484
		2.73426	0.01601
		2.94871	0.01562
		3.18103	0.013
		3.43122	0.01017
		3.69929	0.00777
		4.00309	0.00649
		4.32477	0.00604
		4.66432	0.00557
		5.03961	0.00511
		5.43277	0.00469
		5.87954	0.00436
		6.34419	0.00401
		6.84458	0.00346
		7.39858	0.00301
		7.98832	0.00296
		8.63167	0.00326
		9.31077	0.00323
		10.0613	0.00292
		10.8655	0.00264
		11.7233	0.00247
		12.6526	0.00265
		13.6713	0.00291
		14.7614	0.00284
		15.9409	0.00248
		17.2097	0.00208
		18.5858	0.00194
		20.0691	0.00205
		21.6596	0.00224
		23.3931	0.00242
		25.2517	0.00257
		27.2711	0.00253
		29.4513	0.00192
		31.7924	0.00188
		34.3301	0.00239
		37.0644	0.00218
		40.0309	0.0018
		43.2298	0.00119
		46.6789	0.00104
		50.3961	0.00124
		54.4171	0.00121
		58.7597	0.000843276
		63.4419	0.000737762
		68.4994	0.000823619
		73.9679	0.000484419
		79.8653	0.000347836
		86.2452	0.000398631
		93.1255	0.000399849
		100.56	0.000321422
		108.566	0.000346187
		117.233	0.000490369
		126.58	0.000381658
		136.677	0.000380149
		147.596	0.000451605
		159.355	0.000290648
		172.079	0.000243279
		185.804	0.000270602
		200.619	0.000170609
		216.632	0.000142222
		233.913	0.000117482
		252.57	8.1494e-05

[truncated: 13 more sheets: Supplementary Fig. 15, Supplementary Fig. 16, Supplementary Fig. 17, Supplementary Fig. 18, Supplementary Fig. 19, Supplementary Fig. 20, Supplementary Fig. 21, Supplementary Fig. 22, Supplementary Fig. 25, Supplementary Fig. 27, Supplementary Fig. 28, Supplementary Fig. 29, Supplementary Fig. 30]
